# Supplementary material for: Maize-based polyculture, not monoculture, sustained precolonial societies in the Brazilian Cerrado
Source: Sci Adv. 2026 Jul 15;12(29):eaef7066. doi: 10.1126/sciadv.aef7066 (PMC13371897; doi:10.1126/sciadv.aef7066)
Supplement: Supplementary file 2 — Data S1 to S4 [file sciadv.aef7066_data_s1_to_s4.zip]

Archive with 4 entries (4 files):
- aef7066_data_s1.xlsx
- aef7066_data_s2.xlsx
- aef7066_data_s3.xlsx
- aef7066_data_s4.R
