# Supplementary material for: Maize-based polyculture, not monoculture, sustained precolonial societies in the Brazilian Cerrado
Source: Sci Adv. 2026 Jul 15;12(29):eaef7066. doi: 10.1126/sciadv.aef7066 (PMC13371897; doi:10.1126/sciadv.aef7066)
Supplement: Supplementary file 2 — Data S1 to S4 [file sciadv.aef7066_data_s1_to_s4.zip › aef7066_data_s1.xlsx]

## Sheet: D S1_A - Sites-Chronology
Dates of archaeological sites analyzed and described in the Supplementary Text. Bolded entries correspond to human remains directly dated and analyzed in this study.
Site	Context	Material	Method	Lab code	14C BP	±	From_calBP (95,4%)	To_calBP (95,4%)	Reference	Complete reference
Abrigo do Ângelo	Burial 3 / Ind. 1	Human tooth	AMS	P-38092	596	16	626	526	This work	This work
Abrigo Tuvira	Layer 1	n/a	Radiocarbon	CENA 4	7340	90	8336	7961	Martins, 2005	D. Martins, A Arqueologia da Serra da Mesa. Revista do Museu Antropológico 8, 85–118 (2005).
Abrigo Tuvira	Layer 1	n/a	Radiocarbon	IRLAMSF	7500	60	8401	8055	Martins, 2005	D. Martins, A Arqueologia da Serra da Mesa. Revista do Museu Antropológico 8, 85–118 (2005).
Abrigo Tuvira	Layer 2	n/a	Radiocarbon	CENA 3	1840	60	1875	1580	Martins, 2005	D. Martins, A Arqueologia da Serra da Mesa. Revista do Museu Antropológico 8, 85–118 (2005).
Abrigo Tuvira	Layer 3	n/a	Radiocarbon	CENA 1	550	80	661	443	Martins, 2005	D. Martins, A Arqueologia da Serra da Mesa. Revista do Museu Antropológico 8, 85–118 (2005).
Abrigo Tuvira	Layer 3	n/a	Radiocarbon	CENA 2	590	90	673	455	Martins, 2005	D. Martins, A Arqueologia da Serra da Mesa. Revista do Museu Antropológico 8, 85–118 (2005).
Água Limpa	Burial 01	Human bone	AMS	Beta-746915	770	30	725	568	This work	This work
Água Limpa	Burial 04	Human bone	AMS	P-38095	698	17	661	561	This work	This work
Água Limpa	Burial 07	Human bone	AMS	P-38093	630	18	632	544	This work	This work
Água Vermelha	Urn 1	Human bone	AMS	Beta-296867	660	30	654	550	Etchevarne & Fernandes, 2011	C. Etchevarne, L. A. Fernandes, “Urnas funerárias encontradas em Água Vermelha, Reserva Indígena Caramuru-Paraguassu (BA): informe acerca dos procedimentos adotados no Laboratório de Arqueologia da Faculdade de Filosofia e Ciências Humanas da Universidade Federal da Bahia” (2011)
Bento	Burial 4	Human bone	AMS	P-38096	893	19	795	723	This work	This work
Bonsucesso	Burial 01	Human bone	AMS	P-38082	353	17	466	357	This work	This work
Bonsucesso	M10, 40 cm	Charcoal	Radiocarbon	Gak-7266	1090	110	1258	732	Andreatta, 1982	M. Andreatta, “Padrões de povoamento em pré-historia goiana: analise de sitio tipo,” Thesis, Universidade de São Paulo, São Paulo (1982).
Bonsucesso	M12, 25 cm	Charcoal	Radiocarbon	Gak-7265	980	110	1059	668	Andreatta, 1982	M. Andreatta, “Padrões de povoamento em pré-historia goiana: analise de sitio tipo,” Thesis, Universidade de São Paulo, São Paulo (1982).
Bonsucesso	M3, 20 cm	Charcoal	Radiocarbon	Gak-7264	1120	90	1258	774	Andreatta, 1982	M. Andreatta, “Padrões de povoamento em pré-historia goiana: analise de sitio tipo,” Thesis, Universidade de São Paulo, São Paulo (1982).
Furna dos Ossos	n/a	Pottery	TL	n/a	890	50			Santos & Farias, 2009	J. de S. Santos, A. A. de Farias, Diagênese óssea nos cemitérios indígenas dos Sertões da Paraíba. Clio Arqueológica 24, 111–125 (2009).
Furna dos Ossos	n/a	Pottery	TL	n/a	500	30			Santos & Farias, 2009	J. de S. Santos, A. A. de Farias, Diagênese óssea nos cemitérios indígenas dos Sertões da Paraíba. Clio Arqueológica 24, 111–125 (2009).
GO-JA-01	Itaparica tradition, Layer Q (12H)	Charcoal	Radiocarbon	SI-3699	10580	115	12739	12023	Schmitz et al., 1989	P. I. Schmitz, A. S. Barbosa, A. Jacobus, M. Barbieri, Arqueologia nos cerrados do Brasil Central: Serranópolis I. Pesquisas Antropologia 44 (1989).
GO-JA-01	Itaparica tradition, Layer 9 (Section I/II)	Charcoal	Radiocarbon	N-2348	10400	130	12685	11760	Schmitz et al., 1989	P. I. Schmitz, A. S. Barbosa, A. Jacobus, M. Barbieri, Arqueologia nos cerrados do Brasil Central: Serranópolis I. Pesquisas Antropologia 44 (1989).
GO-JA-01	Itaparica tradition, Layer M (12H)	Charcoal	Radiocarbon	SI-3700	9510	60	11076	10521	Schmitz et al., 1989	P. I. Schmitz, A. S. Barbosa, A. Jacobus, M. Barbieri, Arqueologia nos cerrados do Brasil Central: Serranópolis I. Pesquisas Antropologia 44 (1989).
GO-JA-01	Itaparica tradition, Layer J (12H)	Charcoal	Radiocarbon	SI-3698	9060	65	10366	9905	Schmitz et al., 1989	P. I. Schmitz, A. S. Barbosa, A. Jacobus, M. Barbieri, Arqueologia nos cerrados do Brasil Central: Serranópolis I. Pesquisas Antropologia 44 (1989).
GO-JA-01	Serranópolis phase, Layer H (12H)	Charcoal	Radiocarbon	SI-3697	9020	70	10255	9798	Schmitz et al., 1989	P. I. Schmitz, A. S. Barbosa, A. Jacobus, M. Barbieri, Arqueologia nos cerrados do Brasil Central: Serranópolis I. Pesquisas Antropologia 44 (1989).
GO-JA-01	Serranópolis phase, Layer F (18I)	Charcoal	Radiocarbon	SI-3695	8915	115	10232	9561	Schmitz et al., 1989	P. I. Schmitz, A. S. Barbosa, A. Jacobus, M. Barbieri, Arqueologia nos cerrados do Brasil Central: Serranópolis I. Pesquisas Antropologia 44 (1989).
GO-JA-01	Serranópolis phase, Layer G (18I)	Charcoal	Radiocarbon	SI-3696	8805	100	10153	9545	Schmitz et al., 1989	P. I. Schmitz, A. S. Barbosa, A. Jacobus, M. Barbieri, Arqueologia nos cerrados do Brasil Central: Serranópolis I. Pesquisas Antropologia 44 (1989).
GO-JA-01	Serranópolis phase, Layer 5 (Section I/II)	Charcoal	Radiocarbon	N-2347	8740	90	10126	9530	Schmitz et al., 1989	P. I. Schmitz, A. S. Barbosa, A. Jacobus, M. Barbieri, Arqueologia nos cerrados do Brasil Central: Serranópolis I. Pesquisas Antropologia 44 (1989).
GO-JA-01	Serranópolis phase, Layer D Lower (18I)	Charcoal	Radiocarbon	SI-3694	7420	80	8361	8025	Schmitz et al., 1989	P. I. Schmitz, A. S. Barbosa, A. Jacobus, M. Barbieri, Arqueologia nos cerrados do Brasil Central: Serranópolis I. Pesquisas Antropologia 44 (1989).
GO-JA-01	Serranópolis phase, Layer C (18I)	Charcoal	Radiocarbon	SI-3692	7395	80	8355	8013	Schmitz et al., 1989	P. I. Schmitz, A. S. Barbosa, A. Jacobus, M. Barbieri, Arqueologia nos cerrados do Brasil Central: Serranópolis I. Pesquisas Antropologia 44 (1989).
GO-JA-01	Serranópolis phase, Layer D Upper (18I)	Charcoal	Radiocarbon	SI-3693	7250	95	8305	7800	Schmitz et al., 1989	P. I. Schmitz, A. S. Barbosa, A. Jacobus, M. Barbieri, Arqueologia nos cerrados do Brasil Central: Serranópolis I. Pesquisas Antropologia 44 (1989).
GO-JA-01	Serranópolis phase, Layer B Lower (18I)	Charcoal	Radiocarbon	SI-3691	6690	90	7680	7339	Schmitz et al., 1989	P. I. Schmitz, A. S. Barbosa, A. Jacobus, M. Barbieri, Arqueologia nos cerrados do Brasil Central: Serranópolis I. Pesquisas Antropologia 44 (1989).
GO-JA-01	Sep. 1 ( H12, Caixa nº 292, 1975/1982)	Human bone	AMS	P-38085	997	17	922	800	This work	This work
GO-JA-01	Una tradition, Layer B Upper (20I)	Charcoal	Radiocarbon	SI-3690	925	60	922	682	Schmitz et al., 1989	P. I. Schmitz, A. S. Barbosa, A. Jacobus, M. Barbieri, Arqueologia nos cerrados do Brasil Central: Serranópolis I. Pesquisas Antropologia 44 (1989).
GO-JA-01	Una tradition, Layer 2 (Section I/II)	Charcoal	Radiocarbon	N-2346	915	75	924	674	Schmitz et al., 1989	P. I. Schmitz, A. S. Barbosa, A. Jacobus, M. Barbieri, Arqueologia nos cerrados do Brasil Central: Serranópolis I. Pesquisas Antropologia 44 (1989).
GO-JA-03	Itaparica tradition, Layer 10 (Excavation 4)	Charcoal	Radiocarbon	SI-3110	9765	75	11262	10781	Schmitz et al., 1989	P. I. Schmitz, A. S. Barbosa, A. Jacobus, M. Barbieri, Arqueologia nos cerrados do Brasil Central: Serranópolis I. Pesquisas Antropologia 44 (1989).
GO-JA-03	Serranópolis phase, Layer 7 (Excavation 4)	Charcoal	Radiocarbon	SI-3109	5720	50	6630	6316	Schmitz et al., 1989	P. I. Schmitz, A. S. Barbosa, A. Jacobus, M. Barbieri, Arqueologia nos cerrados do Brasil Central: Serranópolis I. Pesquisas Antropologia 44 (1989).
GO-RS-01	Burial 3	Human bone	AMS	Beta-682066	970	30	921	769	This work	This work
GO-RS-01	C-2, Layer B (20-30 cm)	Charcoal	Radiocarbon	SI-4067	1015	60	965	736	Barbosa et al., 1982	A. S. Barbosa, P. I. Schmitz, A. Stobäus, A. F. de Miranda, Projeto Médio-Tocantins: Monte Do Carmo, GO. Fase Cerâmica Pindorama. Pesquisas, Antropologia 34, 49–92 (1982).
GO-RS-01	C-2, Layer C (50-60 cm)	Charcoal	Radiocarbon	SI-4068	2360	70	2698	2133	Barbosa et al., 1982	A. S. Barbosa, P. I. Schmitz, A. Stobäus, A. F. de Miranda, Projeto Médio-Tocantins: Monte Do Carmo, GO. Fase Cerâmica Pindorama. Pesquisas, Antropologia 34, 49–92 (1982).
GO-RS-01	C-2, Layer E (120-130 cm)	Charcoal	Radiocarbon	SI-4070	3875	90	4517	3979	Barbosa et al., 1982	A. S. Barbosa, P. I. Schmitz, A. Stobäus, A. F. de Miranda, Projeto Médio-Tocantins: Monte Do Carmo, GO. Fase Cerâmica Pindorama. Pesquisas, Antropologia 34, 49–92 (1982).
GO-RS-01	C-2, Layer E (70-90 cm)	Charcoal	Radiocarbon	SI-4069	3845	75	4417	3982	Barbosa et al., 1982	A. S. Barbosa, P. I. Schmitz, A. Stobäus, A. F. de Miranda, Projeto Médio-Tocantins: Monte Do Carmo, GO. Fase Cerâmica Pindorama. Pesquisas, Antropologia 34, 49–92 (1982).
José Honório	Burial 1 (2022)	Human bone	AMS	Beta-669462	420	30	505	333	This work	This work
José Honório	Burial 2 (2022)	Human tooth	AMS	Beta-669463	380	30	495	350	This work	This work
Lamarão	Burial 1	Human bone	AMS	P-38099	624	17	631	541	This work	This work
Lapa do Boquete	Layer 7/8 (J10)	Charcoal	Radiocarbon	CDTN-1084	12000	300	14991	13298	Kipnis, 2002	R. Kipnis, “Foraging societies of Eastern Central Brazil: An evolutionary ecological study of subsistence strategy,” thesis, University of Michigan, Ann Arbor (2002).
Lapa do Boquete	Layer 6 (K10)	Charcoal	Radiocarbon	CDTN-2403	12070	170	14807	13502	Kipnis, 2002	R. Kipnis, “Foraging societies of Eastern Central Brazil: An evolutionary ecological study of subsistence strategy,” thesis, University of Michigan, Ann Arbor (2002).
Lapa do Boquete	Layer 5 (L8)	Charcoal	Radiocarbon	CDTN-1080	11440	240	13785	12839	Kipnis, 2002	R. Kipnis, “Foraging societies of Eastern Central Brazil: An evolutionary ecological study of subsistence strategy,” thesis, University of Michigan, Ann Arbor (2002).
Lapa do Boquete	Layer 5 (K11)	Charcoal	Radiocarbon	CDTN-2697	11250	150	13410	12788	Kipnis, 2002	R. Kipnis, “Foraging societies of Eastern Central Brazil: An evolutionary ecological study of subsistence strategy,” thesis, University of Michigan, Ann Arbor (2002).
Lapa do Boquete	Layer 8 (M10)	Charcoal	Radiocarbon	CDTN-1003	11000	232	13406	12475	Kipnis, 2002	R. Kipnis, “Foraging societies of Eastern Central Brazil: An evolutionary ecological study of subsistence strategy,” thesis, University of Michigan, Ann Arbor (2002).
Lapa do Boquete	Layer 8 (K9)	Charcoal	Radiocarbon	CDTN-3114	10910	140	13097	12621	Kipnis, 2002	R. Kipnis, “Foraging societies of Eastern Central Brazil: An evolutionary ecological study of subsistence strategy,” thesis, University of Michigan, Ann Arbor (2002).
Lapa do Boquete	Layer 7 (K11)	Charcoal	Radiocarbon	CDTN-3015	10250	345	12779	10793	Kipnis, 2002	R. Kipnis, “Foraging societies of Eastern Central Brazil: An evolutionary ecological study of subsistence strategy,” thesis, University of Michigan, Ann Arbor (2002).
Lapa do Boquete	Layer 2 (L8)	Charcoal	Radiocarbon	CDTN-2731	10200	250	12687	11188	Kipnis, 2002	R. Kipnis, “Foraging societies of Eastern Central Brazil: An evolutionary ecological study of subsistence strategy,” thesis, University of Michigan, Ann Arbor (2002).
Lapa do Boquete	Layer 8 (K11)	Charcoal	Radiocarbon	CDTN-1004	10000	232	12465	10769	Kipnis, 2002	R. Kipnis, “Foraging societies of Eastern Central Brazil: An evolutionary ecological study of subsistence strategy,” thesis, University of Michigan, Ann Arbor (2002).
Lapa do Boquete	Layer 7 (K11)	Charcoal	Radiocarbon	CDTN-1077	9870	260	12435	10511	Kipnis, 2002	R. Kipnis, “Foraging societies of Eastern Central Brazil: An evolutionary ecological study of subsistence strategy,” thesis, University of Michigan, Ann Arbor (2002).
Lapa do Boquete	Layer 8 (I12)	n/a	Radiocarbon	Beta-117450	10120	80	11918	11276	Kipnis, 2002	R. Kipnis, “Foraging societies of Eastern Central Brazil: An evolutionary ecological study of subsistence strategy,” thesis, University of Michigan, Ann Arbor (2002).
Lapa do Boquete	Layer 4/5 (J12)	n/a	Radiocarbon	CDTN-2350	7600	1000	11619	6450	Kipnis, 2002	R. Kipnis, “Foraging societies of Eastern Central Brazil: An evolutionary ecological study of subsistence strategy,” thesis, University of Michigan, Ann Arbor (2002).
Lapa do Boquete	Layer 8 (N7/8)	n/a	Radiocarbon	Beta-117456	9710	80	11231	10762	Kipnis, 2002	R. Kipnis, “Foraging societies of Eastern Central Brazil: An evolutionary ecological study of subsistence strategy,” thesis, University of Michigan, Ann Arbor (2002).
Lapa do Boquete	Layer 7 (H10)	n/a	Radiocarbon	Beta-117451	9520	70	11096	10565	Kipnis, 2002	R. Kipnis, “Foraging societies of Eastern Central Brazil: An evolutionary ecological study of subsistence strategy,” thesis, University of Michigan, Ann Arbor (2002).
Lapa do Boquete	Layer 5 (J10/J11)	n/a	Radiocarbon	Beta-117446	9510	70	11085	10513	Kipnis, 2002	R. Kipnis, “Foraging societies of Eastern Central Brazil: An evolutionary ecological study of subsistence strategy,” thesis, University of Michigan, Ann Arbor (2002).
Lapa do Boquete	Layer 6 (M18)	Charcoal	Radiocarbon	Beta-98573	9350	80	10705	10253	Kipnis, 2002	R. Kipnis, “Foraging societies of Eastern Central Brazil: An evolutionary ecological study of subsistence strategy,” thesis, University of Michigan, Ann Arbor (2002).
Lapa do Boquete	Layer 3 (K12)	n/a	Radiocarbon	Beta-117445	8970	70	10236	9775	Kipnis, 2002	R. Kipnis, “Foraging societies of Eastern Central Brazil: An evolutionary ecological study of subsistence strategy,” thesis, University of Michigan, Ann Arbor (2002).
Lapa do Boquete	Layer 3 (K11)	Charcoal	Radiocarbon	CDTN-2487	7940	300	9525	8179	Kipnis, 2002	R. Kipnis, “Foraging societies of Eastern Central Brazil: An evolutionary ecological study of subsistence strategy,” thesis, University of Michigan, Ann Arbor (2002).
Lapa do Boquete	Layer 4 (K11)	Charcoal	Radiocarbon	CDTN-2741	7900	180	9264	8348	Kipnis, 2002	R. Kipnis, “Foraging societies of Eastern Central Brazil: An evolutionary ecological study of subsistence strategy,” thesis, University of Michigan, Ann Arbor (2002).
Lapa do Boquete	Layer 4/5 (I12)	n/a	Radiocarbon	Beta-117448	7920	80	8996	8521	Kipnis, 2002	R. Kipnis, “Foraging societies of Eastern Central Brazil: An evolutionary ecological study of subsistence strategy,” thesis, University of Michigan, Ann Arbor (2002).
Lapa do Boquete	Layer 2 (N7/8)	n/a	Radiocarbon	Beta-117453	7860	70	8980	8423	Kipnis, 2002	R. Kipnis, “Foraging societies of Eastern Central Brazil: An evolutionary ecological study of subsistence strategy,” thesis, University of Michigan, Ann Arbor (2002).
Lapa do Boquete	Layer 4/5 (K8)	n/a	Radiocarbon	Beta-117447	7870	60	8980	8430	Kipnis, 2002	R. Kipnis, “Foraging societies of Eastern Central Brazil: An evolutionary ecological study of subsistence strategy,” thesis, University of Michigan, Ann Arbor (2002).
Lapa do Boquete	“silo” 4 (M19)	n/a	Radiocarbon	Beta-98572	7810	80	8973	8387	Kipnis, 2002	R. Kipnis, “Foraging societies of Eastern Central Brazil: An evolutionary ecological study of subsistence strategy,” thesis, University of Michigan, Ann Arbor (2002).
Lapa do Boquete	Layer 1 (L8)	Charcoal	Radiocarbon	CDTN-2746	7520	140	8584	8013	Kipnis, 2002	R. Kipnis, “Foraging societies of Eastern Central Brazil: An evolutionary ecological study of subsistence strategy,” thesis, University of Michigan, Ann Arbor (2002).
Lapa do Boquete	Layer 4 (N19)	n/a	Radiocarbon	Beta-117449	7540	80	8512	8042	Kipnis, 2002	R. Kipnis, “Foraging societies of Eastern Central Brazil: An evolutionary ecological study of subsistence strategy,” thesis, University of Michigan, Ann Arbor (2002).
Lapa do Boquete	Layer 3 (K9)	Charcoal	Radiocarbon	CDTN-2720	7260	210	8425	7622	Kipnis, 2002	R. Kipnis, “Foraging societies of Eastern Central Brazil: An evolutionary ecological study of subsistence strategy,” thesis, University of Michigan, Ann Arbor (2002).
Lapa do Boquete	Burial 1	Charcoal	Radiocarbon	CDTN-1035	7232	222	8420	7608	Prous & Schlobach, 1997	A. Prous, M. C. Schlobach, Sepultamentos pré-históricos do Vale do Peruaçu - MG. Revista do Museu de Arqueologia e Etnologia 7, 3–21 (1997).
Lapa do Boquete	Layer 7 (M11)	Charcoal	Radiocarbon	CDTN-1024	7350	160	8420	7795	Kipnis, 2002	R. Kipnis, “Foraging societies of Eastern Central Brazil: An evolutionary ecological study of subsistence strategy,” thesis, University of Michigan, Ann Arbor (2002).
Lapa do Boquete	Burial 1	Gastropod	Radiocarbon	CDTN-1036	7154	150	8312	7664	Prous & Schlobach, 1997	A. Prous, M. C. Schlobach, Sepultamentos pré-históricos do Vale do Peruaçu - MG. Revista do Museu de Arqueologia e Etnologia 7, 3–21 (1997).
Lapa do Boquete	Layer 1 (K11)	Charcoal	Radiocarbon	CDTN-2435	7080	80	8009	7696	Kipnis, 2002	R. Kipnis, “Foraging societies of Eastern Central Brazil: An evolutionary ecological study of subsistence strategy,” thesis, University of Michigan, Ann Arbor (2002).
Lapa do Boquete	Layer 4 (S2)	Charcoal	Radiocarbon	CDTN-1022	6040	120	7232	6555	Kipnis, 2002	R. Kipnis, “Foraging societies of Eastern Central Brazil: An evolutionary ecological study of subsistence strategy,” thesis, University of Michigan, Ann Arbor (2002).
Lapa do Boquete	Layer 3 (K11)	Charcoal	Radiocarbon	CDTN-2993	5960	100	7150	6490	Kipnis, 2002	R. Kipnis, “Foraging societies of Eastern Central Brazil: An evolutionary ecological study of subsistence strategy,” thesis, University of Michigan, Ann Arbor (2002).
Lapa do Boquete	Layer 3 (M21)	Charcoal	Radiocarbon	Beta-98574	4480	70	5293	4870	Kipnis, 2002	R. Kipnis, “Foraging societies of Eastern Central Brazil: An evolutionary ecological study of subsistence strategy,” thesis, University of Michigan, Ann Arbor (2002).
Lapa do Boquete	S2	Charcoal	Radiocarbon	n/a 5	2740	120	3165	2466	Kipnis, 2002	R. Kipnis, “Foraging societies of Eastern Central Brazil: An evolutionary ecological study of subsistence strategy,” thesis, University of Michigan, Ann Arbor (2002).
Lapa do Boquete	“silo” 4 (M19)	Charcoal	Radiocarbon	CENA-165	2420	70	2713	2155	Kipnis, 2002	R. Kipnis, “Foraging societies of Eastern Central Brazil: An evolutionary ecological study of subsistence strategy,” thesis, University of Michigan, Ann Arbor (2002).
Lapa do Boquete	Layer 0 (S1)	Charcoal	Radiocarbon	n/a 4	1650	100	1714	1308	Kipnis, 2002	R. Kipnis, “Foraging societies of Eastern Central Brazil: An evolutionary ecological study of subsistence strategy,” thesis, University of Michigan, Ann Arbor (2002).
Lapa do Boquete	Layer 8 (J10)	Charcoal	Radiocarbon	CDTN-1087	1350	150	1523	930	Kipnis, 2002	R. Kipnis, “Foraging societies of Eastern Central Brazil: An evolutionary ecological study of subsistence strategy,” thesis, University of Michigan, Ann Arbor (2002).
Lapa do Boquete	Layer 1 (J10)	n/a	Radiocarbon	CDTN-2431	1310	150	1515	906	Kipnis, 2002	R. Kipnis, “Foraging societies of Eastern Central Brazil: An evolutionary ecological study of subsistence strategy,” thesis, University of Michigan, Ann Arbor (2002).
Lapa do Boquete	Layer 0/1 (S2)	Charcoal	Radiocarbon	CDTN-1005	1120	100	1261	771	Kipnis, 2002	R. Kipnis, “Foraging societies of Eastern Central Brazil: An evolutionary ecological study of subsistence strategy,” thesis, University of Michigan, Ann Arbor (2002).
Lapa do Boquete	Layer 2 (M11)	Charcoal	Radiocarbon	n/a 1	1180	40	1178	957	Kipnis, 2002	R. Kipnis, “Foraging societies of Eastern Central Brazil: An evolutionary ecological study of subsistence strategy,” thesis, University of Michigan, Ann Arbor (2002).
Lapa do Boquete	“silo” 4 (M19)	Seed	Radiocarbon	CENA-165	1010	80	1055	725	Kipnis, 2002	R. Kipnis, “Foraging societies of Eastern Central Brazil: An evolutionary ecological study of subsistence strategy,” thesis, University of Michigan, Ann Arbor (2002).
Lapa do Boquete	“silo” 1 (S2)	Seed	Radiocarbon	CENA-163	960	60	954	723	Kipnis, 2002	R. Kipnis, “Foraging societies of Eastern Central Brazil: An evolutionary ecological study of subsistence strategy,” thesis, University of Michigan, Ann Arbor (2002).
Lapa do Boquete	Layer 2 middle (N19)	Seed	Radiocarbon	n/a 2	940	60	926	685	Freitas, 2009	F. de O. Freitas, Influência cultural-alimentar das populações pré-históricas do vale do rio Peruaçu. Estudo de caso - milho - Zea mays mays e feijão – Phaseolus vulgaris. Arq. Mus. Hist. Nat. Jard. Bot. 19, 259–274 (2009).
Lapa do Boquete	“silo” 4 (N19)	Seed	Radiocarbon	CENA-164	860	60	905	656	Kipnis, 2002	R. Kipnis, “Foraging societies of Eastern Central Brazil: An evolutionary ecological study of subsistence strategy,” thesis, University of Michigan, Ann Arbor (2002).
Lapa do Boquete	Maize	Corn cob	Radiocarbon	n/a 3	890	50	905	671	Freitas, 2009	F. de O. Freitas, Influência cultural-alimentar das populações pré-históricas do vale do rio Peruaçu. Estudo de caso - milho - Zea mays mays e feijão – Phaseolus vulgaris. Arq. Mus. Hist. Nat. Jard. Bot. 19, 259–274 (2009).
Lapa do Boquete	“silo” 4 (N19)	Charcoal	Radiocarbon	CENA-162	730	120	903	499	Kipnis, 2002	R. Kipnis, “Foraging societies of Eastern Central Brazil: An evolutionary ecological study of subsistence strategy,” thesis, University of Michigan, Ann Arbor (2002).
Lapa do Boquete	Layer 0/1 (M20/N20)	n/a	Radiocarbon	Beta-117452	660	70	675	515	Kipnis, 2002	R. Kipnis, “Foraging societies of Eastern Central Brazil: An evolutionary ecological study of subsistence strategy,” thesis, University of Michigan, Ann Arbor (2002).
Lapa do Boquete	Layer 2 middle (N19)	Seed	Radiocarbon	CENA-161	570	60	651	491	Kipnis, 2002	R. Kipnis, “Foraging societies of Eastern Central Brazil: An evolutionary ecological study of subsistence strategy,” thesis, University of Michigan, Ann Arbor (2002).
Lapa do Boquete	“silo” 4 (N19)	Charcoal	Radiocarbon	Beta-98571	600	50	649	504	Kipnis, 2002	R. Kipnis, “Foraging societies of Eastern Central Brazil: An evolutionary ecological study of subsistence strategy,” thesis, University of Michigan, Ann Arbor (2002).
Lapa do Boquete	Burial 4	Human bone	AMS	Beta-215193	560	40	626	498	Mendonça de Souza et al., 2009	S. Mendonça de Souza, L. Sianto, A. Fernandes, A. M. Jansen, A. C. Vicente, R. Kipnis, L. F. Ferreira, K. Dittmar, A. Araujo, Sepultamento IV do sítio arqueológico Lapa do Boquete, MG: patologias ósseas, parasitoses e doença de Chagas. Arq. Mus. Hist. Nat. Jard. Bot. 19, 207–228 (2009).
Lapa do Caboclo	Layer 1, Burial 1	Charcoal	Radiocarbon	Beta-199504	680	50	669	546	Isnardis et al., 2021	A. Isnardis, V. Linke, De estruturas a corpos e seres: os vestígios perecíveis da Lapa do Caboclo em Diamantina, Minas Gerais. Revista de Arqueologia 34, 122–145 (2021).
Lapa do Caboclo	Layer 1, vegetal structure	Charcoal	Radiocarbon	Beta-199503	1220	40	1179	963	Isnardis et al., 2021	A. Isnardis, V. Linke, De estruturas a corpos e seres: os vestígios perecíveis da Lapa do Caboclo em Diamantina, Minas Gerais. Revista de Arqueologia 34, 122–145 (2021).
Lapa do Caboclo	Layer 2	Charcoal	Radiocarbon	Beta-199502	10560	40	12689	12208	Isnardis et al., 2021	A. Isnardis, V. Linke, De estruturas a corpos e seres: os vestígios perecíveis da Lapa do Caboclo em Diamantina, Minas Gerais. Revista de Arqueologia 34, 122–145 (2021).
Lapa do Caboclo	Layer 2	Charcoal	Radiocarbon	Beta-233764	10380	60	12472	11934	Isnardis et al., 2021	A. Isnardis, V. Linke, De estruturas a corpos e seres: os vestígios perecíveis da Lapa do Caboclo em Diamantina, Minas Gerais. Revista de Arqueologia 34, 122–145 (2021).
Lapa Pintada	Burial 001	Human tooth	AMS	Beta-669499	830	30	761	666	This work	This work
Lapa Pintada	Burial 010	Human tooth	AMS	P-38089	748	18	677	568	This work	This work
Lapa Pintada	Burial 033	Human tooth	AMS	P-38088	465	17	513	465	This work	This work
Lapa Pintada	Burial unknown	Human tooth	AMS	Beta-260111	820	40	765	659	Bueno, 2013	L. Bueno, Tecnologia e Território no Centro-Norte mineiro: um estudo de caso na região de Montes Claros, MG, Brasil. Revista Espinhaço 2, 168–186 (2013).
Lapa Pintada	Burial unknown	Human tooth	AMS	Beta-260110	460	60	548	333	Bueno, 2013	L. Bueno, Tecnologia e Território no Centro-Norte mineiro: um estudo de caso na região de Montes Claros, MG, Brasil. Revista Espinhaço 2, 168–186 (2013).
Lapa Pintada	Layer 5b (N115L113)	Charcoal	Radiocarbon	Beta-243215	1170	40	1177	933	Bueno, 2013	L. Bueno, Tecnologia e Território no Centro-Norte mineiro: um estudo de caso na região de Montes Claros, MG, Brasil. Revista Espinhaço 2, 168–186 (2013).
Lapa Pintada	Level 8 (45-55 cm) (N112L104)	Charcoal	Radiocarbon	Beta-243214	7000	70	7940	7667	Bueno, 2013	L. Bueno, Tecnologia e Território no Centro-Norte mineiro: um estudo de caso na região de Montes Claros, MG, Brasil. Revista Espinhaço 2, 168–186 (2013).
Malfazido	Individual 1	Human tooth	AMS	Beta-681990	1110	30	1055	924	This work	This work
Pambu	Burial 1	Human bone	AMS	P-38086	496	46	521	494	This work	This work
Praça de Piragiba	Un13Ur8	Human bone	AMS	Beta-682065	910	30	903	684	This work	This work
Praça de Piragiba	Un1Ur2	Human bone	AMS	GIF-10999	870	50	902	664	Etchevarne, 1999	C. Etchevarne, A ocupação humana do Nordeste brasileiro antes da colonização portuguesa. Revista USP 44, 112–141 (1999).
Praça de Piragiba	Un4Ur3	Human tooth	AMS	Beta-669494	920	30	905	723	This work	This work
Praça de Piragiba	Un4Ur6	Human tooth	AMS	Beta-669497	1070	30	1043	811	This work	This work
Serrote dos Ossos	n/a	Human bone	AMS	Beta	1140	30	1059	932	Cavalcante et al., 2023	T. S. Cavalcante, M. V. da S. Limeira, J. de S. Santos, O sítio arqueológico Serrote dos Ossos, Caraúbas – PB. Tarairiú 1, 1-16 (2023).
Vale Verde 1	Burial 1	Human bone	AMS	P-38081	737	18	673	567	This work	This work
Várzea do Araticum	Burial 1	Human bone	AMS	P-38100	796	18	724	662	This work	This work
Vau I	Burial. 10, Corte 11, Caixa 09	Human bone	AMS	P-38087	598	18	627	527	This work	This work
Vau I	Caixa 13	Human tooth	AMS	P-38091	573	16	554	517	This work	This work
Vau I	Caixa 15	Human tooth	AMS	P-38090	602	19	627	530	This work	This work
Vau I	Caixa 16	Human tooth	AMS	P-38094	486	17	521	490	This work	This work
Vau I	Corte ?	Human bone	AMS	MAMS-45782	629	21	633	541	Ferraz et al., 2023	T. Ferraz, X. Suarez Villagran, K. Nägele, R. Radzevičiūtė, R. Barbosa Lemes, D. C. Salazar-García, V. Wesolowski, M. Lopes Alves, M. Bastos, A. Rapp Py-Daniel, H. Pinto Lima, J. Mendes Cardoso, R. Estevam, A. Liryo, G. M. Guimarães, L. Figuti, S. Eggers, C. R. Plens, D. M. Azevedo Erler, H. A. Valadares Costa, I. da Silva Erler, E. Koole, G. Henriques, A. Solari, G. Martin, S. F. Serafim Monteir…

## Sheet: D S1_B - OxCal
OxCal code for calibrating radiocarbon dates of the archaeological sites analyzed. Results presented in Data S1_A.
Plot()
{
Curve("SHCal20", "shcal20.14c");
R_Date('Abrigo Tuvira CENA 4', 7340, 90);
R_Date('Abrigo Tuvira IRLAMSF', 7500, 60);
R_Date('GO-JA-01 SI-3691', 6690, 90);
R_Date('GO-JA-01 SI-3693', 7250, 95);
R_Date('GO-JA-01 SI-3692', 7395, 80);
R_Date('GO-JA-01 SI-3694', 7420, 80);
R_Date('GO-JA-01 N-2347', 8740, 90);
R_Date('GO-JA-01 SI-3696', 8805, 100);
R_Date('GO-JA-01 SI-3695', 8915, 115);
R_Date('GO-JA-01 SI-3697', 9020, 70);
R_Date('GO-JA-01 SI-3698', 9060, 65);
R_Date('GO-JA-01 SI-3700', 9510, 60);
R_Date('GO-JA-01 N-2348', 10400, 130);
R_Date('GO-JA-01 SI-3699', 10580, 115);
R_Date('GO-JA-03 SI-3109', 5720, 50);
R_Date('GO-JA-03 SI-3110', 9765, 75);
R_Date('GO-RS-01 SI-4069', 3845, 75);
R_Date('GO-RS-01 SI-4070', 3875, 90);
R_Date('Lapa do Boquete CDTN-1087', 1350, 150);
R_Date('Lapa do Boquete CENA-165', 2420, 70);
R_Date('Lapa do Boquete n/a 5', 2740, 120);
R_Date('Lapa do Boquete Beta-98574', 4480, 70);
R_Date('Lapa do Boquete CDTN-2993', 5960, 100);
R_Date('Lapa do Boquete CDTN-1022', 6040, 120);
R_Date('Lapa do Boquete CDTN-2435', 7080, 80);
R_Date('Lapa do Boquete CDTN-1036', 7154, 150);
R_Date('Lapa do Boquete CDTN-1035', 7232, 222);
R_Date('Lapa do Boquete CDTN-2720', 7260, 210);
R_Date('Lapa do Boquete CDTN-1024', 7350, 160);
R_Date('Lapa do Boquete CDTN-2746', 7520, 140);
R_Date('Lapa do Boquete Beta-117449', 7540, 80);
R_Date('Lapa do Boquete CDTN-2350', 7600, 1000);
R_Date('Lapa do Boquete Beta-98572', 7810, 80);
R_Date('Lapa do Boquete Beta-117453', 7860, 70);
R_Date('Lapa do Boquete Beta-117447', 7870, 60);
R_Date('Lapa do Boquete CDTN-2741', 7900, 180);
R_Date('Lapa do Boquete Beta-117448', 7920, 80);
R_Date('Lapa do Boquete CDTN-2487', 7940, 300);
R_Date('Lapa do Boquete Beta-117445', 8970, 70);
R_Date('Lapa do Boquete Beta-98573', 9350, 80);
R_Date('Lapa do Boquete Beta-117446', 9510, 70);
R_Date('Lapa do Boquete Beta-117451', 9520, 70);
R_Date('Lapa do Boquete Beta-117456', 9710, 80);
R_Date('Lapa do Boquete CDTN-1077', 9870, 260);
R_Date('Lapa do Boquete CDTN-1004', 10000, 232);
R_Date('Lapa do Boquete Beta-117450', 10120, 80);
R_Date('Lapa do Boquete CDTN-2731', 10200, 250);
R_Date('Lapa do Boquete CDTN-3015', 10250, 345);
R_Date('Lapa do Boquete CDTN-3114', 10910, 140);
R_Date('Lapa do Boquete CDTN-1003', 11000, 232);
R_Date('Lapa do Boquete n/a 6', 11000, 1000);
R_Date('Lapa do Boquete CDTN-2697', 11250, 150);
R_Date('Lapa do Boquete CDTN-1080', 11440, 240);
R_Date('Lapa do Boquete CDTN-1084', 12000, 300);
R_Date('Lapa do Boquete CDTN-2403', 12070, 170);
R_Date('Lapa do Caboclo Beta-199504', 680, 50);
R_Date('Lapa do Caboclo Beta-199503', 1220, 40);
R_Date('Lapa do Caboclo Beta-233764', 10380, 60);
R_Date('Lapa do Caboclo Beta-199502', 10560, 40);
R_Date('Lapa Pintada Beta-243214', 7000, 70);
};

## Sheet: D S1_C - C14 Aratu
											Indices
Bayesian Chronology of the Aratu ceramic tradition.											Amodel = 74,5
											Aoverall = 76
Archaeological culture	Site	Context	Material	Lab code	14C age (BP)	Error	Non- Modelled from (95,4%)	Non- Modelled to (95,4%)	Modelled from (95,4%)	Modelled to (95,4%)	Agreement index (A)	Convergence (C)	Obs	Reference	Complete reference
Start Aratu tradition									2201	1905		97.5
Aratu tradition	GO-CA-25 (Taquari I)		Charcoal	Beta-92529	2280	60	2355	2092	2176	1890	16.1	99.1	Not included on the map (S1, Fig. 43). This date shows poor agreement with the Bayesian model (A<30) and may not correspond to the chronological framework of the Aratu tradition.	Mello, 1996	P. J. C. Mello, Levantamento e Resgate do Patrimônio Arqueológico da Área Diretamente Afetada pela Usina Hidrelétrica Corumbá (GO). (IGPA/UCG, Goiânia, GO, 1996).
Aratu tradition	GO-CA-21 (Rochedo)		Charcoal	Beta-92528	1650	50	1610	1370	1609	1370	99.9	99.8		Viana, 1996	S. A. Viana, Análise espacial intra-sítio: O estúdio do Sítio Lourenço (GO-CA-14). Revista de Arqueologia, 9, 65–87 (1996). http://doi.org/10.24885/sab.v9i1.109
Aratu tradition	Gengibre (GO-CA-13)		Charcoal	Beta-99031	1220	50	1260	960	1259	960	99.6	99.8		Silva et al., 1997	R. T. da Silva, J. C. R. de Rubin, S. A. Viana, Resgate arqueológico: sítios Gengibre e Lourenço-Caldas Novas/GO (Universidade Católica de Goiás, Goiânia, GO, 1997).
Aratu tradition	GO-CP-32 (Torres do Rio Bonito 8)		Charcoal	SI-6744	1200	65	1262	932	1261	932	99.7	99.7		Schmitz et al. 1986	P. I. Schmitz, M. B. Ribeiro, A. S. Barbosa, M. Barbosa, A. F. Miranda, Caiapônia. Arqueologia nos Cerrados do Brasil Central. Publicações Avulsas 8, 1–334 (1986).
Aratu tradition	GO-CP-02 (Vasco Girotto)		Charcoal	SI-2770	1140	90	1261	799	1261	799	99.8	99.8		Schmitz, 1982	P. I. Schmitz, I. Wüst, S. M. Cope, U. Elfriede Thies, Arqueologia do Centro-Sul de Goiás. Uma fronteira de horticultores indígenas no Centro do Brasil. Pesquisas, Antropologia 33, 1–281 (1982).
Aratu tradition	Bonsucesso (GO-RV-02)	M3, 20 cm	Charcoal	Gak-7264	1120	90	1258	774	1258	774	99.9	99.7		Andreatta, 1982	M. Andreatta, “Padrões de povoamento em pré-historia goiana: analise de sitio tipo,” Thesis, Universidade de São Paulo, São Paulo (1982).
Aratu tradition	Bonsucesso (GO-RV-02)	M10, 40 cm	Charcoal	Gak-7266	1090	110	1258	732	1258	732	100	99.6		Andreatta, 1982	M. Andreatta, “Padrões de povoamento em pré-historia goiana: analise de sitio tipo,” Thesis, Universidade de São Paulo, São Paulo (1982).
Aratu tradition	Guipe		Charcoal	SI-542	1080	90	1177	742	1177	742	99.9	99.5		Calderón, 1969	V. Calderón, A Fase Aratu no Recôncavo e Litoral Norte do Estado da Bahia, PRONAPA: Resultados preliminares do terceiro ano, Publicações Avulsas do Museu Paraense Emílio Goeldi, 13, 161-172 (1969).
Aratu tradition	Monsarás (ES-SM-8)		Charcoal	SI-2347	1080	60	1061	798	1060	798	99.9	99.7		Perota, 1980	C. Perota, "O Sítio Monsarás - Evidências Arqueológicas" thesis, Universidade de São Paulo, São Paulo, SP (1980).
Aratu tradition	GO-CP-02 (Vasco Girotto)		Charcoal	SI-2771	1070	105	1178	731	1178	731	100.1	99.6		Schmitz, 1982	P. I. Schmitz, I. Wüst, S. M. Cope, U. Elfriede Thies, Arqueologia do Centro-Sul de Goiás. Uma fronteira de horticultores indígenas no Centro do Brasil. Pesquisas, Antropologia 33, 1–281 (1982).
Aratu tradition	Praça de Piragiba	Un4Ur6	Human tooth	Beta-669497	1070	30	1045	810	1043	811	98.1	99.8		This work	This work
Aratu tradition	Água Vermelha 2		Charcoal	Beta-112576	1010	50	958	769	958	769	99.7	99.9		Robrahn González et al., 1998	E. Robrahn-González, M. C. Afonso, P. de Blasis, L. Figuti, E. G. Neves, S. Eggers, Água Vermelha: Pesquisa Arqueológica de Salvamento (Museu de Arqueologia e Etnologia, São Paulo, SP, 1998).
Aratu tradition	Bonsucesso (GO-RV-02)	M12, 25 cm	Charcoal	Gak-7265	980	110	1059	669	1059	668	100	99.7		Andreatta, 1982	M. Andreatta, “Padrões de povoamento em pré-historia goiana: analise de sitio tipo,” Thesis, Universidade de São Paulo, São Paulo (1982).
Aratu tradition	GO-JU-04 (Benedito Arruda)		Charcoal	SI-2768	960	75	958	682	958	682	100	99.7		Schmitz, 1982	P. I. Schmitz, I. Wüst, S. M. Cope, U. Elfriede Thies, Arqueologia do Centro-Sul de Goiás. Uma fronteira de horticultores indígenas no Centro do Brasil. Pesquisas, Antropologia 33, 1–281 (1982).
Aratu tradition	Mato Seco I		Charcoal	UGAMS-10585	940	25	905	733	905	733	98.8	99.9		Fagundes et al., 2015	M. Fagundes, L. A. Silva, I. M. D. S. Cordeiro, A. M. Bandeira, Conjuntos líticos de horticultores ceramistas associados à tradição Aratu-Sapucaí: estudo de caso dos sítios Mato Seco e Canoas, médio vale do São Francisco, Minas Gerais. Revista Tarairiú, 1, 9 (2015).
Aratu tradition	Praça de Piragiba	Un4Ur3	Human tooth	Beta-669494	920	30	904	724	905	723	99.6	99.8		This work	This work
Aratu tradition	Praça de Piragiba	Un13Ur8	Human bone	Beta-682065	910	30	902	685	903	684	99.5	99.8		This work	This work
Aratu tradition	BA-RG-03		Charcoal	GIF-1440	900	250	1302	338	1285	490	101.8	99.5		Calderón, 1971	V. Calderón, Breve notícia sobre a arqueologia de duas regiões do estado da Bahia, PRONAPA: Resultados preliminares do quarto ano, Publicações Avulsas do Museu Paraense Emílio Goeldi, 15, 163-174 (1971).
Aratu tradition	Cachoeira (GO-CA-01)		Charcoal	SI-2195	895	90	956	653	954	575	100	99.8		Schmitz, 1976	P. I. Schmitz, Arqueologia de Goiás: seqüência cultural e datações de C14. Anuário de Divulgação Científica de Goiânia, 3, 4, 1-15 (1976).
Aratu tradition	Bento	Burial 4	Human bone	P-38096	892.909	18.8526	794	723	795	723	99.1	99.9		This work	This work
Aratu tradition	Raposo (MG-GV-19)		Charcoal	SI-822	885	90	930	570	930	571	99.8	99.7		Dias Jr , 1975	O. F. Dias Jr., Pesquisas arqueológicas no sudeste Brasileiro. Boletim do Instituto Arqueológico Brasileiro: Série Especial, 1, 3-21 (1975).
Aratu tradition	Caçapava I	Urn 09	Human bone	Beta-166256	870	40	878	670	877	670	99.6	99.9		Caldarelli, 2003	S. B. Caldarelli, Arqueologia do vale do Paraíba do Sul, SP-070 Rodovia Carvalho Pinto. (DERSA Desenvolvimento Rodoviário S.A., São Paulo, SP, 2003).
Aratu tradition	Praça de Piragiba	Un1Ur2	Human bone	GIF-10999	870	50	902	665	902	664	99.9	99.8		Etchevarne, 1999	C. Etchevarne, A ocupação humana do Nordeste brasileiro antes da colonização portuguesa. Revista USP 44, 112–141 (1999).
Aratu tradition	Raposo (MG-GV-19)		Charcoal	SI-824	855	70	907	573	908	574	99.9	99.8		Dias Jr , 1975	O. F. Dias Jr., Pesquisas arqueológicas no sudeste Brasileiro. Boletim do Instituto Arqueológico Brasileiro: Série Especial, 1, 3-21 (1975).
Aratu tradition	Engenho de Serra		Charcoal	Beta-210727	830	40	769	661	770	660	99.8	99.8		Henriques, 2006	G. Henriques, “Arqueologia Regional da Província Cárstica do Alto São Francisco: um estudo das tradições ceramistas Una e Sapucaí” thesis, Universidade de São Paulo, São Paulo (2006).
Aratu tradition	Várzea do Araticum	Burial 1	Human bone	P-38100	795.646	17.7388	725	663	724	662	97.1	99.9		This work	This work
Aratu tradition	MG-26 (Ribeirão da Picada)		Charcoal	Beta-74084	780	50	762	562	761	562	99.6	99.8		Chmyz, 1995	I. Chmyz, “Programa de Salvamento Arqueológico - Usina Hidrelétrica de Nova Ponte, Relatório Final - Estudos Ambientais.” (Companhia Energética de Minas Gerais e Leme Engenharia Ltda, V. 1, Belo Horizonte, MG, 1995).
Aratu tradition	Água Limpa	Burial 01	Human bone	Beta-746915	770	30	725	569	725	568	99	99.8		This work	This work
Aratu tradition	Sauípe 10		Charcoal	Beta-128682	770	50	736	561	737	560	99.4	99.8		Gonzáles & Zanettini, 2001	E. Robrahn-González, P. E. Zanettini, Programa arqueológico do Resgate: relatório final complexo ecoturístico: Etapa 1. (Zanettini Arquitetura Planejamento e Consultoria, Salvador, BA, 2001).
Aratu tradition	Estiva 2 (TO00550)		Charcoal	Beta-184620	760	60	737	556	737	556	99.7	99.9		Oliveira, 2005	Oliveira, Elisângela R. “Aspectos da interação cultural entre os grupos ceramistas pré-coloniais do médio curso do Rio Tocantins” thesis, Universidade de São Paulo, São Paulo (2005).
Aratu tradition	Monsarás (ES-SM-8)		Charcoal	SI-2346	745	60	729	556	729	556	99.5	99.7		Perota, 1980	C. Perota, "O Sítio Monsarás - Evidências Arqueológicas" thesis, Universidade de São Paulo, São Paulo, SP (1980).
Aratu tradition	Vale Verde 1	Burial 1	Human bone	P-38081	737.32	17.6105	672	568	673	567	98.1	99.9		This work	This work
Aratu tradition	MG-29 (Cobra Coral)		Charcoal	Beta-74085	720	70	727	545	727	545	99.7	99.7		Chmyz, 1995	I. Chmyz, “Programa de Salvamento Arqueológico - Usina Hidrelétrica de Nova Ponte, Relatório Final - Estudos Ambientais.” (Companhia Energética de Minas Gerais e Leme Engenharia Ltda, V. 1, Belo Horizonte, MG, 1995).
Aratu tradition	Água Vermelha 2		Charcoal	Beta-112574	700	70	724	534	723	535	99.9	99.8		Robrahn González et al., 1998	E. Robrahn-González, M. C. Afonso, P. de Blasis, L. Figuti, E. G. Neves, S. Eggers, Água Vermelha: Pesquisa Arqueológica de Salvamento (Museu de Arqueologia e Etnologia, São Paulo, SP, 1998).
Aratu tradition	Água Limpa	Burial 04	Human bone	P-38095	697.794	16.6478	660	561	661	561	98.4	99.9		This work	This work
Aratu tradition	MG-30 (Rio Quebra-anzol)		Charcoal	Beta-74086	680	60	676	534	676	534	99.8	99.9		Chmyz, 1995	I. Chmyz, “Programa de Salvamento Arqueológico - Usina Hidrelétrica de Nova Ponte, Relatório Final - Estudos Ambientais.” (Companhia Energética de Minas Gerais e Leme Engenharia Ltda, V. 1, Belo Horizonte, MG, 1995).
Aratu tradition	Serra do Evaristo I		Charcoal	Beta-328350	670	30	655	553	655	553	99.2	99.9		Oliveira et al., 2016	C. Oliveira, L. E. P. Borges, I. Pedroza, E. A. Arnaldo, V. Castro, N. C. Ghetti, Estudos do processo de queima da cerâmica pré-historica do sítio arqueológico Serra do Evaristo, Baturité-CE/|Brasil. Colloquium Humanarum, 13, 116-135 (2016).
Aratu tradition	Água Vermelha	Urn 01	Human bone	Beta-296867	660	30	654	550	654	550	99.1	99.9		Etchevarne & Fernandes, 2011	C. Etchevarne, L. A. Fernandes, “Urnas funerárias encontradas em Água Vermelha, Reserva Indígena Caramuru-Paraguassu (BA): informe acerca dos procedimentos adotados no Laboratório de Arqueologia da Faculdade de Filosofia e Ciências Humanas da Universidade Federal da Bahia” (2011).
Aratu tradition	Caçapava I	Urn 11	Human bone	Beta-166257	660	40	658	546	658	546	99.5	99.9		Caldarelli, 2003	S. B. Caldarelli, Arqueologia do vale do Paraíba do Sul, SP-070 Rodovia Carvalho Pinto. (DERSA Desenvolvimento Rodoviário S.A., São Paulo, SP, 2003).
Aratu tradition	Serra do Evaristo I		Charcoal	Beta-328351	660	30	654	550	653	550	99.1	99.9		Oliveira et al., 2016	C. Oliveira, L. E. P. Borges, I. Pedroza, E. A. Arnaldo, V. Castro, N. C. Ghetti, Estudos do processo de queima da cerâmica pré-historica do sítio arqueológico Serra do Evaristo, Baturité-CE/Brasil. Colloquium Humanarum, 13, 116-135 (2016).
Aratu tradition	MG-PA-11 (Fazenda Cachoeirinha)		Charcoal	Beta-74083	630	50	655	522	655	522	99.5	99.9		Chmyz, 1995	I. Chmyz, “Programa de Salvamento Arqueológico - Usina Hidrelétrica de Nova Ponte, Relatório Final - Estudos Ambientais.” (Companhia Energética de Minas Gerais e Leme Engenharia Ltda, V. 1, Belo Horizonte, MG, 1995).
Aratu tradition	Água Limpa	Burial 07	Human bone	P-38093	629.74	18.245	632	544	632	544	97.6	99.9		This work	This work
Aratu tradition	Vau I	Corte ?	Human bone	MAMS-45782	629	21	633	542	633	541	97.9	99.9		Ferraz et al., 2023	T. Ferraz, X. Suarez Villagran, K. Nägele, R. Radzevičiūtė, R. Barbosa Lemes, D. C. Salazar-García, V. Wesolowski, M. Lopes Alves, M. Bastos, A. Rapp Py-Daniel, H. Pinto Lima, J. Mendes Cardoso, R. Estevam, A. Liryo, G. M. Guimarães, L. Figuti, S. Eggers, C. R. Plens, D. M. Azevedo Erler, H. A. Valadares Costa, I. da Silva Erler, E. Koole, G. Henriques, A. Solari, G. Martin, S. F. Serafim Monteir…
Aratu tradition	Lamarão	Burial 1	Human bone	P-38099	623.66	17.363	630	542	631	541	97.6	100		This work	This work
Aratu tradition	Caçapava I	Urn 07	Human bone	Beta-166255	620	40	650	520	650	520	99.1	99.9		Caldarelli, 2003	S. B. Caldarelli, Arqueologia do vale do Paraíba do Sul, SP-070 Rodovia Carvalho Pinto. (DERSA Desenvolvimento Rodoviário S.A., São Paulo, SP, 2003).
Aratu tradition	Caçapava I	Urn 42	Human bone	Beta-166259	610	50	652	509	651	509	99.5	99.8		Caldarelli, 2003	S. B. Caldarelli, Arqueologia do vale do Paraíba do Sul, SP-070 Rodovia Carvalho Pinto. (DERSA Desenvolvimento Rodoviário S.A., São Paulo, SP, 2003).
Aratu tradition	Vau I	Caixa 15	Human bone	P-38090	601.986	19.0479	627	530	627	530	98.2	99.9		This work	This work
Aratu tradition	Caçapava I	Urn 22	Human bone	Beta-166258	600	60	654	501	653	501	99.8	99.9		Caldarelli, 2003	S. B. Caldarelli, Arqueologia do vale do Paraíba do Sul, SP-070 Rodovia Carvalho Pinto. (DERSA Desenvolvimento Rodoviário S.A., São Paulo, SP, 2003).
Aratu tradition	Gengibre (GO-CA-13)		Charcoal	Beta-99033	600	70	659	498	657	499	100.1	99.8		Silva et al., 1997	R. T. da Silva, J. C. R. de Rubin, S. A. Viana, Resgate arqueológico: sítios Gengibre e Lourenço-Caldas Novas/GO (Universidade Católica de Goiás, Goiânia, GO, 1997).
Aratu tradition	Vau I	Burial. 10, Corte 11, Caixa 09	Human bone	P-38087	597.658	18.1723	627	527	627	527	98.2	99.9		This work	This work
Aratu tradition	Beliscão		Charcoal	SI-541	590	90	675	335	670	455	102.4	99.8		Calderón, 1969	V. Calderón, A Fase Aratu no Recôncavo e Litoral Norte do Estado da Bahia, PRONAPA: Resultados preliminares do terceiro ano, Publicações Avulsas do Museu Paraense Emílio Goeldi, 13, 161-172 (1969).
Aratu tradition	Caçapava I		Charcoal	Beta-166260	590	50	647	501	646	501	99.5	99.8		Caldarelli, 2003	S. B. Caldarelli, Arqueologia do vale do Paraíba do Sul, SP-070 Rodovia Carvalho Pinto. (DERSA Desenvolvimento Rodoviário S.A., São Paulo, SP, 2003).
Aratu tradition	Gengibre (GO-CA-13)		Charcoal	Beta-99032	590	50	647	501	646	501	99.5	99.9		Silva et al., 1997	R. T. da Silva, J. C. R. de Rubin, S. A. Viana, Resgate arqueológico: sítios Gengibre e Lourenço-Caldas Novas/GO (Universidade Católica de Goiás, Goiânia, GO, 1997).
Aratu tradition	Residencial Interlagos		Ceramic residue	Beta-238714	590	40	633	506	633	506	99.5	99.9		Schmitz & Rogge, 2008	P. I. Schmitz, J. H. Rogge, Um sítio da tradição cerâmica Aratu em Apucarana, PR. Revista do Museu de Arqueologia e Etnologia, 18, 47-68 (2008).
Aratu tradition	Vau I	Caixa 13	Human bone	P-38091	572.602	16.3904	553	518	554	517	98.8	99.9		This work	This work
Aratu tradition	Pambu	Burial 1	Human bone	P-38086	496.191	16.2352	521	494	521	494	96.7	99.9		This work	This work
Aratu tradition	Vau I	Caixa 16	Human bone	P-38094	485.943	17.0679	521	491	521	490	96.2	99.9		This work	This work
Aratu tradition	GO-CA-11 (Peixe 2)		Charcoal	Beta-92530	480	50	550	327	553	337	108.5	99.9		Mello, 1996	P. J. C. Mello, Levantamento e Resgate do Patrimônio Arqueológico da Área Diretamente Afetada pela Usina Hidrelétrica Corumbá (GO). (IGPA/UCG, Goiânia, GO, 1996).
Aratu tradition	José Honório	Burial 1 (2022)	Human bone	Beta-669462	420	30	502	326	505	333	107.9	99.9		This work	This work
Aratu tradition	José Honório	Burial 2 (2022)	Human tooth	Beta-669463	380	30	490	320	495	350	93.7	99.9		This work	This work
Aratu tradition	Bonsucesso (GO-RV-02)	Burial 01	Human bone	P-38082	353.066	16.7879	448	311	466	357	98.2	99.9		This work	This work
End Aratu tradition									449	285		99.3
Span Aratu tradition Duration									1488	1872		98.3

## Sheet: D S1_D - OxCal
OxCal code for the Bayesian chronological model of the Aratu ceramic tradition. Results presented in Data S1_C.
Plot()
{
Curve("SHCal20", "shcal20.14c");
Sequence("Aratu")
{
Boundary("Start Aratu");
Phase("Aratu tradition")
{
R_Date('GO-CA-25 (Taquari I) Beta-92529', 2280, 60);
R_Date('GO-CA-21 (Rochedo) Beta-92528', 1650, 50);
R_Date('Gengibre (GO-CA-13) Beta-99031', 1220, 50);
R_Date('GO-CP-32 (Torres do Rio Bonito 8) SI-6744', 1200, 65);
R_Date('GO-CP-02 (Vasco Girotto) SI-2770', 1140, 90);
R_Date('Bonsucesso (GO-RV-02) Gak-7264', 1120, 90);
R_Date('Bonsucesso (GO-RV-02) Gak-7266', 1090, 110);
R_Date('Monsarás (ES-SM-8) SI-2347', 1080, 60);
R_Date('Guipe SI-542', 1080, 90);
R_Date('Praça de Piragiba Beta-669497', 1070, 30);
R_Date('GO-CP-02 (Vasco Girotto) SI-2771', 1070, 105);
R_Date('Água Vermelha 2 Beta-112576', 1010, 50);
R_Date('Bonsucesso (GO-RV-02) Gak-7265', 980, 110);
R_Date('GO-JU-04 (Benedito Arruda) SI-2768', 960, 75);
R_Date('Mato Seco I UGAMS-10585', 940, 25);
R_Date('Praça de Piragiba Beta-669494', 920, 30);
R_Date('Praça de Piragiba Beta-682065', 910, 30);
R_Date('BA-RG-03 GIF-1440', 900, 250);
R_Date('Cachoeira (GO-CA-01) SI-2195', 895, 90);
R_Date('Bento P-38096', 893, 19);
R_Date('Raposo (MG-GV-19) SI-822', 885, 90);
R_Date('Caçapava I Beta-166256', 870, 40);
R_Date('Praça de Piragiba GIF-10999', 870, 50);
R_Date('Raposo (MG-GV-19) SI-824', 855, 70);
R_Date('Engenho de Serra Beta-210727', 830, 40);
R_Date('Várzea do Araticum P-38100', 796, 18);
R_Date('MG-26 (Ribeirão da Picada) Beta-74084', 780, 50);
R_Date('Água Limpa Beta-746915', 770, 30);
R_Date('Sauípe 10 Beta-128682', 770, 50);
R_Date('Estiva 2 (TO00550) Beta-184620', 760, 60);
R_Date('Monsarás (ES-SM-8) SI-2346', 745, 60);
R_Date('Vale Verde 1 P-38081', 737, 18);
R_Date('MG-29 (Cobra Coral) Beta-74085', 720, 70);
R_Date('Água Vermelha 2 Beta-112574', 700, 70);
R_Date('Água Limpa P-38095', 698, 17);
R_Date('MG-30 (Rio Quebra-anzol) Beta-74086', 680, 60);
R_Date('Serra do Evaristo I Beta-328350', 670, 30);
R_Date('Água Vermelha Beta-296867', 660, 30);
R_Date('Serra do Evaristo I Beta-328351', 660, 30);
R_Date('Caçapava I Beta-166257', 660, 40);
R_Date('MG-PA-11 (Fazenda Cachoeirinha) Beta-74083', 630, 50);
R_Date('Água Limpa P-38093', 630, 18);
R_Date('Vau I MAMS-45782', 629, 21);
R_Date('Lamarão P-38099', 624, 17);
R_Date('Caçapava I Beta-166255', 620, 40);
R_Date('Caçapava I Beta-166259', 610, 50);
R_Date('Vau I P-38090', 602, 19);
R_Date('Caçapava I Beta-166258', 600, 60);
R_Date('Gengibre (GO-CA-13) Beta-99033', 600, 70);
R_Date('Vau I P-38087', 598, 18);
R_Date('Residencial Interlagos Beta-238714', 590, 40);
R_Date('Caçapava I Beta-166260', 590, 50);
R_Date('Gengibre (GO-CA-13) Beta-99032', 590, 50);
R_Date('Beliscão SI-541', 590, 90);
R_Date('Vau I P-38091', 573, 16);
R_Date('Pambu P-38086', 496, 16);
R_Date('Vau I P-38094', 486, 17);
R_Date('GO-CA-11 (Peixe 2) Beta-92530', 480, 50);
R_Date('José Honório Beta-669462', 420, 30);
R_Date('José Honório Beta-669463', 380, 30);
R_Date('Bonsucesso (GO-RV-02) P-38082', 353, 17);
Interval("Duration Aratu");
};
Boundary("End Aratu");
Span("Aratu Duration");
};
};

## Sheet: D S1_E - C14 Una
											Indices
Bayesian Chronology of the Una ceramic tradition.											Amodel = 85,3
											Aoverall = 85,5
Archaeological culture	Site	Context	Material	Lab code	14C age (BP)	Error	Non- Modelled from (95,4%)	Non- Modelled to (95,4%)	Modelled from (95,4%)	Modelled to (95,4%)	Agreement index (A)	Convergence (C)	Obs	Reference	Complete reference
Start Una tradition									3716	2994		97
Una tradition	Gruta do Gentio		?	SI-2788	3490	120	4080	3407	3625	2961	25.7	98.3	This date shows poor agreement with the Bayesian model (A<30) and may not correspond to the chronological framework of the Una tradition.	Bird et al., 1991	R. M. Bird, O. Dias Jr, E. de Carvalho, Subsídios para a arqueobotânica no Brasil: o milho antigo em cavernas de Minas Gerais, Brasil. Revista de Arqueologia 6, 15–31 (1991).
Una tradition	GO-CP-05		Charcoal	SI-6740	2920	75	3235	2785	3216	2787	101.9	99.9		Schmitz et al., 1989	P. I. Schmitz, A. S. Barbosa, A. Jacobus, M. Barbieri, Arqueologia nos cerrados do Brasil Central: Serranópolis I. Pesquisas Antropologia 44 (1989).
Una tradition	Loca da Panela (MT-SL-72)		Charcoal	Beta-78256	2390	60	2700	2147	2700	2146	99.7	99.9		Wüst, 1998	I. Wüst, Continuities and discontinuities: archaeology and ethnoarchaeology in the heart of the Eastern Bororo territory, Mato Grosso, Brazil. Antiquity 72, 663–675 (1998).
Una tradition	GO-RS-01	C-2, Layer C (50-60 cm)	Charcoal	SI-4068	2360	70	2698	2133	2698	2133	99.8	99.9		Barbosa et al., 1982:88; Schmitz, 1996	A. S. Barbosa, P. I. Schmitz, A. Stobäus, A. F. de Miranda, Projeto Médio-Tocantins: Monte Do Carmo, GO. Fase Cerâmica Pindorama. Pesquisas, Antropologia 34, 49–92 (1982).
Una tradition	BA-RC-28		Charcoal	SI-6290	1985	85	2100	1700	2100	1700	99.9	99.8		Schmitz, 1996:128	P. I. Schmitz, A. S. Barbosa, A. F. de Miranda, M. R. Barbieri, M. de O. Barbosa, Arqueologia nos cerrados do Brasil central: Sudoeste da Bahia e Leste de Goiás, O Projeto Serra Geral. Pesquisas: Antropologia, 52 (1996).
Una tradition	Abrigo Tuvira (Go-Ni-217)	30 cm	Charcoal	CENA 3	1840	60	1875	1580	1875	1580	99.9	99.9		Martins, 2005	D. Martins, A Arqueologia da Serra da Mesa. Revista do Museu Antropológico 8, 85–118 (2005).
Una tradition	Buracão dos Bichos		Charcoal	SI-2368	1840	90	1987	1529	1987	1529	100	99.7		Dias Jr., 1975	O. F. Dias Jr., Pesquisas Arqueológicas nas Grutas do Brasil. In: Anais do 10º Congresso Nacional de Espeleologia (Sociedade Brasileira de Espeleologia, Ouro Preto, MG, 61-71, 1975).
Una tradition	Lapa do Boquete	M10, layer 1	Charcoal	CDTN-1360	1650	100	1721	1308	1716	1309	99.9	99.8		Kipnis, 2002	R. Kipnis, “Foraging societies of Eastern Central Brazil: An evolutionary ecological study of subsistence strategy,” thesis, University of Michigan, Ann Arbor (2002).
Una tradition	GO-JA-11		Charcoal	N-2350	1350	75	1353	1059	1353	1059	99.7	99.9		Schmitz et al., 2004	P. I. Schmitz, A. O. Rosa, A. L. V. Bittencourt, Arqueologia nos cerrados do Brasil central: Serranópolis III. Pesquisas: Antropologia 60, 3–286 (2004).
Una tradition	Boqueirão Soberbo		Charcoal	SI-4486	1325	60	1300	1065	1300	1065	99.7	99.9		Bird et al., 1991	R. M. Bird, O. Dias Jr, E. de Carvalho, Subsídios para a arqueobotânica no Brasil: o milho antigo em cavernas de Minas Gerais, Brasil. Revista de Arqueologia 6, 15–31 (1991).
Una tradition	Lapa do Boquete	J10, layer 1	Charcoal	CDTN-2431	1310	150	1516	855	1516	905	100	99.7		Kipnis, 2002	R. Kipnis, “Foraging societies of Eastern Central Brazil: An evolutionary ecological study of subsistence strategy,” thesis, University of Michigan, Ann Arbor (2002).
Una tradition	GO-PA-08 (Gruta do Salitre)		Charcoal	GIF-3910/75	1230	90	1281	931	1280	932	99.9	99.9		Simonsen et al., 1983	I. Simonssen, A. Mendonça de Souza, A. de P. Oliveira, S. M. Ferraz de Souza, M. A. de Souza, Sítios cerâmicos da Bacia do Paranã – GO. Arq. Mus. Hist. Nat. Jard. Bot., VIII/IX, 121-129 (1983).
Una tradition	Lapa do Boquete	M11, layer 2	Charcoal	n/a 1	1180	40	1178	957	1178	957	99.9	99.9		Kipnis, 2002	R. Kipnis, “Foraging societies of Eastern Central Brazil: An evolutionary ecological study of subsistence strategy,” thesis, University of Michigan, Ann Arbor (2002).
Una tradition	Lapa Pintada	Layer 5b (N115L113)	Charcoal	Beta-243215	1170	40	1178	933	1177	933	100	99.9		Bueno, 2013	L. Bueno, Tecnologia e Território no Centro-Norte mineiro: um estudo de caso na região de Montes Claros, MG, Brasil. Revista Espinhaço 2, 168–186 (2013).
Una tradition	Lapa do Boquete	S2, layer 0/1	Charcoal	CDTN-1005	1120	100	1261	770	1261	771	99.9	99.9		Kipnis, 2002	R. Kipnis, “Foraging societies of Eastern Central Brazil: An evolutionary ecological study of subsistence strategy,” thesis, University of Michigan, Ann Arbor (2002).
Una tradition	Morro da Janela I (MT-SL-31)		Charcoal	N-5115	1090	75	1177	772	1176	773	100	99.9		Wüst, 1990	I. Wüst, "Continuidade e mudança: para uma interpretação dos grupos pré-coloniais na bacia do rio Vermelho, Mato Grosso", thesis, Universidade de São Paulo, São Paulo (1990).
Una tradition	GO-RS-01	C-2, Layer B (20-30 cm)	Charcoal	SI-4067	1015	60	964	736	965	736	99.7	99.9		Barbosa et al., 1982	A. S. Barbosa, P. I. Schmitz, A. Stobäus, A. F. de Miranda, Projeto Médio-Tocantins: Monte Do Carmo, GO. Fase Cerâmica Pindorama. Pesquisas, Antropologia 34, 49–92 (1982).
Una tradition	Lapa do Boquete	M19, “silo” 4	Seed	CENA-165	1010	80	1055	725	1055	725	99.8	99.8		Kipnis, 2002	R. Kipnis, “Foraging societies of Eastern Central Brazil: An evolutionary ecological study of subsistence strategy,” thesis, University of Michigan, Ann Arbor (2002).
Una tradition	GO-JA-11		Charcoal	N-2349	1000	75	1049	725	1048	724	99.9	99.9		Schmitz, 1976	P. I. Schmitz, Arqueologia de Goiás: seqüência cultural e datações de C14. Anuário de Divulgação Científica de Goiânia, 3, 4, 1-15 (1976).
Una tradition	Buracão dos Bichos		Charcoal	SI-2369	1000	90	1055	682	1056	682	100	99.8		Dias Jr., 1975	O. F. Dias Jr., Pesquisas Arqueológicas nas Grutas do Brasil. In: Anais do 10º Congresso Nacional de Espeleologia (Sociedade Brasileira de Espeleologia, Ouro Preto, MG, 61-71, 1975).
Una tradition	GO-JA-01	Sep. 1 ( H12, Caixa nº 292, 1975/1982)	Human bone	P-38085	996.818	17.2792	922	800	922	800	99.2	100		This work	This work
Una tradition	GO-RS-01	Burial 3	Human bone	Beta-682066	970	30	921	769	921	769	99.7	100		This work	This work
Una tradition	Lapa do Boquete	S2, “silo” 1	Seed	CENA-163	960	60	955	725	954	724	99.9	99.9		Kipnis, 2002	R. Kipnis, “Foraging societies of Eastern Central Brazil: An evolutionary ecological study of subsistence strategy,” thesis, University of Michigan, Ann Arbor (2002).
Una tradition	BA-RC-28		Charcoal	SI-6291	955	85	959	677	959	677	99.9	99.9		Schmitz, 1996	P. I. Schmitz, A. S. Barbosa, A. F. de Miranda, M. R. Barbieri, M. de O. Barbosa, Arqueologia nos cerrados do Brasil central: Sudoeste da Bahia e Leste de Goiás, O Projeto Serra Geral. Pesquisas: Antropologia, 52 (1996).
Una tradition	Lapa do Boquete	N19, layer 2 middle	Seed	n/a 2	940	60	926	685	926	685	99.9	99.9		Freitas, 2009	F. de O. Freitas, Influência cultural-alimentar das populações pré-históricas do vale do rio Peruaçu. Estudo de caso - milho - Zea mays mays e feijão – Phaseolus vulgaris. Arq. Mus. Hist. Nat. Jard. Bot. 19, 259–274 (2009).
Una tradition	GO-JA-01	20I, Layer B – Upper, Una tradition	Charcoal	SI-3690	925	60	922	682	922	682	99.9	99.9		Schmitz et al., 1989	P. I. Schmitz, A. S. Barbosa, A. Jacobus, M. Barbieri, Arqueologia nos cerrados do Brasil Central: Serranópolis I. Pesquisas Antropologia 44 (1989).
Una tradition	GO-JA-01	Section I/II, Layer 2, Una tradition	Charcoal	N-2346	915	75	924	675	924	674	99.9	99.9		Schmitz et al., 1989	P. I. Schmitz, A. S. Barbosa, A. Jacobus, M. Barbieri, Arqueologia nos cerrados do Brasil Central: Serranópolis I. Pesquisas Antropologia 44 (1989).
Una tradition	Lapa dos Bichos		Charcoal	Beta-100389	910	60	910	679	910	679	99.8	99.9		Kipnis, 2002	R. Kipnis, “Foraging societies of Eastern Central Brazil: An evolutionary ecological study of subsistence strategy,” thesis, University of Michigan, Ann Arbor (2002).
Una tradition	Lapa do Boquete	Maize	Corn cob	n/a 3	890	50	905	671	905	671	99.6	99.9		Freitas, 2009	F. de O. Freitas, Influência cultural-alimentar das populações pré-históricas do vale do rio Peruaçu. Estudo de caso - milho - Zea mays mays e feijão – Phaseolus vulgaris. Arq. Mus. Hist. Nat. Jard. Bot. 19, 259–274 (2009).
Una tradition	GO-Ni-06 (Gruta do Maracanã)		Charcoal	GaK-7267	890	90	954	573	952	573	99.9	99.9		Andreatta, 1982	M. Andreatta, “Padrões de povoamento em pré-historia goiana: analise de sitio tipo,” Thesis, Universidade de São Paulo, São Paulo (1982).
Una tradition	Abrigo do Pilão		Charcoal	Beta-10604	860	60	905	655	905	655	99.8	99.9		Bryan & Gruhn, 1993	A. L. Bryan, R. Gruhn, Brazilian Studies. The Sambaqui at Forte Marechal Luz in Santa Catarina on Brazil’s South Coast, Archaeological Research at Six Cave or Rockshelter Sites in Interior Bahia (Corvallis: Center for the Study of the First Americans, Oregon, 1993).
Una tradition	Lapa do Boquete	N19, “silo” 4	Seed	CENA-164	860	60	905	655	906	655	99.8	99.9		Kipnis, 2002	R. Kipnis, “Foraging societies of Eastern Central Brazil: An evolutionary ecological study of subsistence strategy,” thesis, University of Michigan, Ann Arbor (2002).
Una tradition	Lapa Pintada	Burial 001	Human tooth	Beta-669499	830	30	762	666	761	666	99.5	99.9		This work	This work
Una tradition	Lapa dos Bichos		Charcoal	Beta-202774	820	40	765	659	765	659	99.8	99.9		Bernardo et al., 2016	D. V. Bernardo, W. A. Neves, R. Kipnis, O projeto “Origens” e a questão dos primeiros americanos” in Lagoa Santa: História das pesquisas arqueológicas e paleontológicas, P. da-Gloria, W. A. Neves, M. Hubbe, Eds. (Annablume, São Paulo, SP, 2016), vol. 1, chap. 9.
Una tradition	Lapa Pintada	Burial unknown	Human tooth	Beta-260111	820	40	765	659	765	659	99.8	99.9		Bueno, 2013	L. Bueno, Tecnologia e Território no Centro-Norte mineiro: um estudo de caso na região de Montes Claros, MG, Brasil. Revista Espinhaço 2, 168–186 (2013).
Una tradition	Lapa do Pereiro (MG-RP-1)		Charcoal	SI-2371	815	85	905	557	905	557	99.8	99.9		Dias Jr., 1975	O. F. Dias Jr., Pesquisas Arqueológicas nas Grutas do Brasil. In: Anais do 10º Congresso Nacional de Espeleologia (Sociedade Brasileira de Espeleologia, Ouro Preto, MG, 61-71, 1975).
Una tradition	Lapa dos Bichos		Charcoal	Beta-202771	800	50	766	568	766	568	99.9	99.9		Bernardo et al., 2016	D. V. Bernardo, W. A. Neves, R. Kipnis, O projeto “Origens” e a questão dos primeiros americanos” in Lagoa Santa: História das pesquisas arqueológicas e paleontológicas, P. da-Gloria, W. A. Neves, M. Hubbe, Eds. (Annablume, São Paulo, SP, 2016), vol. 1, chap. 9.
Una tradition	Abrigo do Pilão		Charcoal	Beta-10016	800	60	791	564	791	564	99.9	99.9		Bryan & Gruhn, 1993	A. L. Bryan, R. Gruhn, Brazilian Studies. The Sambaqui at Forte Marechal Luz in Santa Catarina on Brazil’s South Coast, Archaeological Research at Six Cave or Rockshelter Sites in Interior Bahia (Corvallis: Center for the Study of the First Americans, Oregon, 1993).
Una tradition	Lapa Pintada	Burial 010	Human bone	P-38089	747.893	17.6337	676	568	677	568	97.8	100		This work	This work
Una tradition	GO-PA-02 (Toca da Bananeira)		Charcoal	GIF-3909/75	740	90	790	531	790	530	99.9	99.9		Simonsen et al., 1983	I. Simonssen, A. Mendonça de Souza, A. de P. Oliveira, S. M. Ferraz de Souza, M. A. de Souza, Sítios cerâmicos da Bacia do Paranã – GO. Arq. Mus. Hist. Nat. Jard. Bot., VIII/IX, 121-129 (1983).
Una tradition	Lapa do Pereiro (MG-RP-1)		Charcoal	SI-2370	735	60	725	555	725	555	99.5	99.9		Dias Jr., 1975	O. F. Dias Jr., Pesquisas Arqueológicas nas Grutas do Brasil. In: Anais do 10º Congresso Nacional de Espeleologia (Sociedade Brasileira de Espeleologia, Ouro Preto, MG, 61-71, 1975).
Una tradition	Lapa do Boquete	N19, “silo” 4	Charcoal	CENA-162	730	120	903	499	903	499	100.3	99.8		Kipnis, 2002	R. Kipnis, “Foraging societies of Eastern Central Brazil: An evolutionary ecological study of subsistence strategy,” thesis, University of Michigan, Ann Arbor (2002).
Una tradition	Lapa do Boquete	M20/N20, layer 0/1	?	Beta-117452	660	70	675	514	675	514	100	99.9		Kipnis, 2002	R. Kipnis, “Foraging societies of Eastern Central Brazil: An evolutionary ecological study of subsistence strategy,” thesis, University of Michigan, Ann Arbor (2002).
Una tradition	Lapa dos Bichos		Charcoal	CDTN-2603	625	125	766	326	789	344	104.1	99.9		Kipnis, 2002	R. Kipnis, “Foraging societies of Eastern Central Brazil: An evolutionary ecological study of subsistence strategy,” thesis, University of Michigan, Ann Arbor (2002).
Una tradition	Lapa do Boquete	N19, “silo” 4	Charcoal	Beta-98571	600	50	649	505	649	504	99.5	99.9		Kipnis, 2002	R. Kipnis, “Foraging societies of Eastern Central Brazil: An evolutionary ecological study of subsistence strategy,” thesis, University of Michigan, Ann Arbor (2002).
Una tradition	Abrigo Tuvira (Go-Ni-217)	50 cm	?	CENA 2	590	90	675	335	673	455	102.6	99.9		Martins, 2005	D. Martins, A Arqueologia da Serra da Mesa. Revista do Museu Antropológico 8, 85–118 (2005).
Una tradition	Lapa do Boquete	N19, layer 2 middle	Seed	CENA-161	570	60	654	490	651	491	100.3	99.9		Kipnis, 2002	R. Kipnis, “Foraging societies of Eastern Central Brazil: An evolutionary ecological study of subsistence strategy,” thesis, University of Michigan, Ann Arbor (2002).
Una tradition	Lapa do Boquete	Burial 4	Human bone	Beta-215193	560	40	626	498	626	498	99.8	99.9		Mendonça de Souza et al., 2009	S. Mendonça de Souza, L. Sianto, A. Fernandes, A. M. Jansen, A. C. Vicente, R. Kipnis, L. F. Ferreira, K. Dittmar, A. Araujo, Sepultamento IV do sítio arqueológico Lapa do Boquete, MG: patologias ósseas, parasitoses e doença de Chagas. Arq. Mus. Hist. Nat. Jard. Bot. 19, 207–228 (2009).
Una tradition	Abrigo Tuvira (Go-Ni-217)	20 cm	?	CENA 1	550	80	661	328	661	443	104.8	99.9		Martins, 2005	D. Martins, A Arqueologia da Serra da Mesa. Revista do Museu Antropológico 8, 85–118 (2005).
Una tradition	Lapa Pequena		Charcoal	Birm-908	530	100	656	322	663	338	108.6	99.9		Bryan & Gruhn, 1978	A. L. Bryan, R. Gruhn, Results of a test excavation at Lapa Pequena, MG, Brazil. Arq. Mus. Hist. Nat. Jard. Bot., III, 261-326 (1978).
Una tradition	Lapa Pintada	Burial 033	Human bone	P-38088	464.637	17.0227	513	461	513	465	97	100		This work	This work
Una tradition	Lapa Pintada	Burial unknown	Human tooth	Beta-260110	460	60	542	323	548	333	109.9	99.9		Bueno, 2013	L. Bueno, Tecnologia e Território no Centro-Norte mineiro: um estudo de caso na região de Montes Claros, MG, Brasil. Revista Espinhaço 2, 168–186 (2013).
Una tradition	Gruta do Gentio		?	SI-2836	410	60	509	307	520	334	103.4	99.9		Bird et al., 1991	R. M. Bird, O. Dias Jr, E. de Carvalho, Subsídios para a arqueobotânica no Brasil: o milho antigo em cavernas de Minas Gerais, Brasil. Revista de Arqueologia 6, 15–31 (1991).
End Una tradition									493	219		99.5
Span Una tradition Duration									2566	3405		97.7

## Sheet: D S1_F - OxCal
OxCal code for the Bayesian chronological model of the Una ceramic tradition. Results presented in Data S1_E.
Plot()
{
Curve("SHCal20", "shcal20.14c");
Sequence("Una")
{
Boundary("Start Una");
Phase("Una tradition")
{
R_Date('Gruta do Gentio SI-2788', 3490, 120);
R_Date('GO-CP-05 SI-6740', 2920, 75);
R_Date('Loca da Panela (MT-SL-72) Beta-78256', 2390, 60);
R_Date('GO-RS-01 SI-4068', 2360, 70);
R_Date('BA-RC-28 SI-6290', 1985, 85);
R_Date('Abrigo Tuvira (Go-Ni-217) CENA 3', 1840, 60);
R_Date('Buracão dos Bichos SI-2368', 1840, 90);
R_Date('Lapa do Boquete CDTN-1360', 1650, 100);
R_Date('GO-JA-11 N-2350', 1350, 75);
R_Date('Boqueirão Soberbo SI-4486', 1325, 60);
R_Date('Lapa do Boquete CDTN-2431', 1310, 150);
R_Date('GO-PA-08 (Gruta do Salitre) GIF-3910/75', 1230, 90);
R_Date('Lapa do Boquete n/a 1', 1180, 40);
R_Date('Lapa Pintada Beta-243215', 1170, 40);
R_Date('Lapa do Boquete CDTN-1005', 1120, 100);
R_Date('Morro da Janela I (MT-SL-31) N-5115', 1090, 75);
R_Date('GO-RS-01 SI-4067', 1015, 60);
R_Date('Lapa do Boquete CENA-165', 1010, 80);
R_Date('GO-JA-11 N-2349', 1000, 75);
R_Date('Buracão dos Bichos SI-2369', 1000, 90);
R_Date('GO-JA-01 P-38085', 997, 17);
R_Date('GO-RS-01 Beta-682066', 970, 30);
R_Date('Lapa do Boquete CENA-163', 960, 60);
R_Date('BA-RC-28 SI-6291', 955, 85);
R_Date('Lapa do Boquete n/a 2', 940, 60);
R_Date('GO-JA-01 SI-3690', 925, 60);
R_Date('GO-JA-01 N-2346', 915, 75);
R_Date('Lapa dos Bichos Beta-100389', 910, 60);
R_Date('Lapa do Boquete n/a 3', 890, 50);
R_Date('GO-Ni-06 (Gruta do Maracanã) GaK-7267', 890, 90);
R_Date('Abrigo do Pilão Beta-10604', 860, 60);
R_Date('Lapa do Boquete CENA-164', 860, 60);
R_Date('Lapa Pintada Beta-669499', 830, 30);
R_Date('Lapa dos Bichos Beta-202774', 820, 40);
R_Date('Lapa Pintada Beta-260111', 820, 40);
R_Date('Lapa do Pereiro (MG-RP-1) SI-2371', 815, 85);
R_Date('Lapa dos Bichos Beta-202771', 800, 50);
R_Date('Abrigo do Pilão Beta-10016', 800, 60);
R_Date('Lapa Pintada P-38089', 748, 18);
R_Date('GO-PA-02 (Toca da Bananeira) GIF-3909/75', 740, 90);
R_Date('Lapa do Pereiro (MG-RP-1) SI-2370', 735, 60);
R_Date('Lapa do Boquete CENA-162', 730, 120);
R_Date('Lapa do Boquete Beta-117452', 660, 70);
R_Date('Lapa dos Bichos CDTN-2603', 625, 125);
R_Date('Lapa do Boquete Beta-98571', 600, 50);
R_Date('Abrigo Tuvira (Go-Ni-217) CENA 2', 590, 90);
R_Date('Lapa do Boquete CENA-161', 570, 60);
R_Date('Lapa do Boquete Beta-215193', 560, 40);
R_Date('Abrigo Tuvira (Go-Ni-217) CENA 1', 550, 80);
R_Date('Lapa Pequena Birm-908', 530, 100);
R_Date('Lapa Pintada P-38088', 465, 17);
R_Date('Lapa Pintada Beta-260110', 460, 60);
R_Date('Gruta do Gentio SI-2836', 410, 60);
R_Date('GO-CP-04 (Abrão Dias) P-38084', 395, 17);
Interval("Duration Una");
};
Boundary("End Una");
Span("Una Duration");
};
};
