# Supplementary material for: Maize-based polyculture, not monoculture, sustained precolonial societies in the Brazilian Cerrado
Source: Sci Adv. 2026 Jul 15;12(29):eaef7066. doi: 10.1126/sciadv.aef7066 (PMC13371897; doi:10.1126/sciadv.aef7066)
Supplement: Supplementary file 2 — Data S1 to S4 [file sciadv.aef7066_data_s1_to_s4.zip › aef7066_data_s2.xlsx]

## Sheet: D S2_A - Humans
Site	Individual	Tradition	Place	Biome	Tooth	Sample code	δ13Cen (‰) (VPDB)	stdev	δ18O (‰) (VPDB)	stdev	Bone	Sample code	δ15N (‰) (AIR)	stdev	δ13Cco (‰) (VPDB)	stdev	%N	%C	C/N (2.9-3.5)	collagen (mg)	collagen run (mg)	collagen yield (%)	No collagen or C/N out of range	Subadult	Obs
Abrigo do Ângelo	Burial 03 / ind 1	Unclear context	Rock shelter	Cerrado	M (deciduous)	PAINS-20	-8.59397	0.138828	-3.29022	0.092923	Long bone	PAINS-32	14.2664	0.32554	-15.1793	0.14177	12.2618	35.9219	3.4	14	0.48	3.76104	PAINS-28; PAINS-33	True	Subadult, not included in Figures 2, 3, 4 and 8
Abrigo Tuvira	Burial 01	Una	Rock shelter	Cerrado							Long bone	UFG-02	9.10367	0.115933	-11.9141	0.0798288	15.152	41.8745	3.2	92	0.557	9.75311	UFG-01	False
Água Limpa	Burial 01	Aratu	Open air	Cerrado							Long bone	AL-01	9.96385	0.00849659	-13.4856	0.0241353	15.9724	44.1642	3.2	94	0.49	13.7141		False
Água Limpa	Burial 02	Aratu	Open air	Cerrado							Rib	AL-03	9.76158	0.0240737	-13.0248	0	14.3957	39.149	3.2	33	0.437	6.6874		False
Água Limpa	Burial 03	Aratu	Open air	Cerrado							Long bone	AL-05	9.89576	0.0622771	-13.7838	0.133348	16.0544	44.854	3.3	76	0.54	14.3872		False
Água Limpa	Burial 04	Aratu	Open air	Cerrado							Long bone	AL-06	9.89375	0.128865	-14.6667	0.196632	13.9517	38.6722	3.2	55	0.441	9.1942		False
Água Limpa	Burial 05	Aratu	Open air	Cerrado							Long bone	AL-07	9.99884	0.157108	-13.4553	0.0112293	14.8511	41.3781	3.3	37	0.456	7.67541		False
Água Limpa	Burial 06	Aratu	Open air	Cerrado							Long bone	AL-09	9.72092	0.0140858	-14.289	0.004953	14.1662	38.8446	3.2	37	0.463	5.39036		False
Água Limpa	Burial 07	Aratu	Open air	Cerrado							Long bone	AL-10	10.4336	0.0443702	-13.0682	0.024765	9.11322	25.7128	3.3	19	0.515	3.65449		False
Água Limpa	Burial 08	Aratu	Open air	Cerrado							Long bone	AL-12	9.14876	0.00991269	-13.2211	0.243483	14.2217	39.3757	3.2	35	0.477	7.58056		False
Água Limpa	Burial 09	Aratu	Open air	Cerrado							Long bone	AL-13	9.48421	0.10904	-14.7104	0.00709862	12.3945	33.99	3.2	31	0.474	5.79632		False
Água Vermelha	Burial 01	Aratu	Open air	Atlantic Forest	M3 (28)	UFBA-01	-10.5177	0.298739	-1.29001	0.122307	Long bone	UFBA-04	11.1639	0.145131	-15.9797	0.0528197	14.6409	40.0597	3.2	46	0.432	5.30046		False
Água Vermelha	Burial 02	Aratu	Open air	Atlantic Forest	M2	UFBA-05	-8.68141	0.29604	-1.58583	0.19445													UFBA-07	False
Alagamar	n/a	Sertão	Rock shelter	Caatinga																			UEPB-42	False
Antônio Beiraldo	Burial 01	Aratu	Open air	Cerrado	M3	PAINS-41	-2.61826	0.13342	-4.89728	0.0843021	Long bone	PAINS-43	8.78554	0.0521514	-12.155	0.0837428	6.71382	17.8772	3.1	55	0.529	7.71236		False
Bento	Burial 02	Aratu	Open air	Cerrado							Long bone	BENTO-02	9.11675	0.0917508	-13.1285	0.261062	8.29751	23.0101	3.2	33	0.527	3.68429		False
Bento	Burial 04	Aratu	Open air	Cerrado							Rib	BENTO-03	8.68034	0.0120943	-9.39214	0.0499646	12.8847	35.6424	3.2	33	0.515	4.04771		False
Bento	Burial 08	Aratu	Open air	Cerrado	M3 (38)	BENTO-04	-1.80898	0.162793	2.80729	0.167741													BENTO-05	False
Bonsucesso (Go-RV.2)	Burial 01	Aratu	Open air	Cerrado							Long bone	UFG-08	8.54273	0.00783377	-11.064	0.0241684	16.4668	45.2146	3.2	191	0.438	22.6822		False
Buriti (GO-JU-54)	Burial 01	Aratu	Open air	Cerrado	M2	UFG-18	-2.8504	0.27277	-4.32828	0.122878														False
Camp. 1 (Camalaú)	n/a	Sertão	Rock shelter	Caatinga							Mandible	UEPB-03	8.95229	0.0113799	-18.4604	0.0776712	16.2539	43.5639	3.1	74	0.553	21.6724		False
Embiara	Burial 01	Aratu	Open air	Cerrado	M	UFG-16	-2.43221	0.256448	-3.75327	0.154717	Tooth root	UFG-16	9.19964	0.0028349	-10.2391	0.0874553	15.0742	41.8077	3.2	52	0.463	16.6549		False
Furna dos Ossos	n/a	Sertão	Rock shelter	Caatinga							Phalanx	UEPB-20	8.23303	0.101127	-18.0165	0.0668184	16.0732	44.1739	3.2	176	0.409	20.5366		False
GO-CP-04 (Abraão Dias)	Burial 01	Una	Rock shelter	Cerrado	M2 (47)	PUC-89	-13.254	0.309904	-6.95938	0.204076	Long bone	PUC-90	8.6252	0.0587387	-11.7908	0.165632	15.7514	42.9954	3.2	184	0.46	22.7448		False
GO-JA-01	Burial 01, ind 1	Una	Rock shelter	Cerrado	M2 (27)	PUC-97	-14.9376	0.232809	-6.36114	0.162325														False
GO-JA-01	Burial 01, ind 2	Una	Rock shelter	Cerrado	M2	PUC-100	-13.0056	0.259443	-3.04817	0.205638	Rib	PUC-98	7.86707	0.185416	-13.2305	0.0470227	12.1967	32.7616	3.1	25	0.48	4.45455		False
GO-JA-03	Corte nº3	Una	Rock shelter	Cerrado																			PUC-05; PUC-06; PUC-104	False
GO-RS-01	Burial 1	Una	Rock shelter	Cerrado							Long bone	PUC-73	6.11262	0.127385	-13.4886	0.0680776	3.73631	9.8275	3.1	26	0.493	2.96342	PUC-02	False
GO-RS-01	Burial 3	Una	Rock shelter	Cerrado							Long bone	PUC-80	6.74164	0.067231	-13.5456	0.0378989	2.70218	7.09956	3.1	89	0.509	8.09304		False
GO-RS-01	Burial 8	Una	Rock shelter	Cerrado							Long bone	PUC-76	7.36816	0.160647	-13.1615	0.095449	6.77622	18.302	3.2	96	0.429	8.81435		False
Jose Honorio	Burial 01 [old]	Aratu	Open air	Cerrado	M2 (47)	UFRB-21	-4.52392	0.307023	-3.28969	0.188598	Long bone	UFRB-22	10.1739	0.0606083	-14.1398	0.0546457	10.022	27.5047	3.2	43	0.584	5.1095	UFRB-20	False
Jose Honorio	Burial 1 (2022)	Aratu	Open air	Cerrado							Long bone	JH-08	10.21	0.212697	-13.6428	0.0524612	15.4071	42.4412	3.2	28	0.388	4.42181		False
Jose Honorio	Burial 2 (2022)	Aratu	Open air	Cerrado							Long bone	JH-09	10.9914	0.115963	-14.2521	0.0449681	12.4853	33.7674	3.2	34	0.477	3.77623		False
Lamarão	Burial 01	Aratu	Open air	Atlantic Forest	M3	UFRB-58	-7.59084	0.246515	-1.13	0.156164	Long bone	UFRB-95	12.2584	0.0599036	-14.8257	0.065291	12.4444	36.991	3.5	22	0.518	2.85761		False
Lapa do Boquete	Burial 04	Una	Rock shelter	Cerrado							Phalanx	UFMG-24	10.2056	0.0604713	-14.7563	0.048537	16.1592	43.7947	3.2	143	0.491	25.9477		False
Lapa do Caboclo	Burial 02	No pottery	Rock shelter	Cerrado							Phalanx	UFMG-39	8.93086	0.0305914	-16.9831	0.00428268	16.3147	44.1743	3.2	121	0.481	23.2277		False
Lapa dos Desenhos	Burial 01	Unclear context	Rock shelter	Cerrado	M	DES-02	-13.175	0.247421	-2.81779	0.173374													DES-06.1; DES-06.2	False
Lapa Pintada	Burial 001	Una	Rock shelter	Cerrado	M3 (48)	LPINT-01	-11.3898	0.152262	-5.16147	0.121034	Tooth root	LPINT-01	9.22938	0.00493003	-17.0998	0.0120287	15.8886	44.5527	3.3	78	0.478	17.0976		False
Lapa Pintada	Burial 009	Una	Rock shelter	Cerrado	M2 (47)	LPINT-02	-9.77376	0.158209	-3.76415	0.143567	Tooth root	LPINT-02	9.40685	0.00423286	-17.3761	0.0424273	17.0734	47.0965	3.2	106	0.567	19.4465		False
Lapa Pintada	Burial 010	Una	Rock shelter	Cerrado	M2 (17)	LPINT-03	-11.3022	0.158122	-4.117	0.0939213	Tooth root	LPINT-03	9.45574	0.0804242	-16.8366	0.0247493	16.5773	46.6362	3.3	49	0.548	17.9522		False
Lapa Pintada	Burial 033	Una	Rock shelter	Cerrado	M3 (48)	LPINT-04	-9.18473	0.252252	-3.84265	0.149775	Tooth root	LPINT-04	9.02123	0.075125	-14.9339	0.0632807	15.3942	42.2534	3.2	104	0.474	18.8241		False
Lapa Pintada	Burial 034	Una	Rock shelter	Cerrado	M2 (37)	LPINT-05	-11.5828	0.18157	-3.51644	0.113573	Tooth root	LPINT-05	10.1283	0.043666	-16.2988	0.0891541	14.7876	41.2695	3.3	32	0.5	6.37255		False
Loca	n/a	Sertão	Rock shelter	Caatinga							Long bone	UEPB-06	11.8764	0.0705039	-17.6239	0.0959626	16.4501	45.3983	3.2	196	0.404	19.5817		False
Loca da Caveira	n/a	Sertão	Rock shelter	Caatinga							Long bone	UEPB-05	10.5899	0.0677293	-17.1992	0.00989248	16.1588	43.7303	3.2	155	0.537	18.8301		False
Loca da Caveira	n/a	Sertão	Rock shelter	Caatinga	M	UEPB-04	-10.1579	0.283993	-0.592565	0.154698														False
Malfazido	Individual 01	Unclear context	Rock shelter	Cerrado	M3 (48)	MF-01	-10.9579	0.273794	-4.62514	0.14983	Mandible	MF-01	8.37399	0.000707695	-18.7485	0.0631648	16.1606	44.3533	3.2	120	0.506	22.9973		False
Pambu	Burial 01	Aratu	Open air	Cerrado	M2 (47)	UFRB-25	-11.6867	0.287986	0.917987	0.166097	Long bone	UFRB-27	11.6408	0.173588	-14.1471	0.0264099	15.3575	41.9194	3.2	58	0.537	7.104	UFRB-26	False
Paulo Carapina	Urna 2 (3859)	Aratu	Open air	Cerrado	M2	PUC-108	-3.43342	0.295115	-3.59746	0.14895														False
Pinturas I	n/a	Sertão	Rock shelter	Caatinga							Phalanx	UEPB-15	10.7241	0.0348511	-17.4764	0.0481849	16.9454	44.9014	3.1	214	0.48	21.9529		False
Pinturas I	n/a	Sertão	Rock shelter	Caatinga																			UEPB-14.1; UEPB-14.2	False
Pinturas I	n/a	Sertão	Rock shelter	Caatinga																			UEPB-10	False
Piragiba	Burial 20-1	Aratu	Open air	Cerrado	M2 or M3	UFRB-89	-8.81825	0.270542	-2.5627	0.155179													UFRB-90; UFRB-91	False
Piragiba	Un12Ur10	Aratu	Open air	Cerrado	M1 (46)	UFRB-16	-5.75859	0.177445	-4.56623	0.0647735	Rib	UFRB-72	6.78118	0.127476	-11.182	0.12241	2.23927	5.97539	3.1	4	0.352	1.74779	UFRB-72.1	False
Piragiba	Un12Ur8	Aratu	Open air	Cerrado		UFRB-101	-3.42448	0.249336	-2.492	0.150599													UFRB-102	False
Piragiba	Un13Ur8	Aratu	Open air	Cerrado	M3 (18)	UFRB-64	-2.37407	0.292847	-2.53333	0.215126	Long bone	UFRB-18	9.31924	0.0277743	-9.84864	0.0355417	11.2318	30.8696	3.2	49	0.481	6.81556		False
Piragiba	Un1Ur7	Aratu	Open air	Cerrado							Rib	UFRB-104	12.171	0.224811	-9.67882	0.0185583	6.71605	18.8001	3.3	11	0.541	1.71486		False
Piragiba	Un3Ent1	Aratu	Open air	Cerrado	M	UFRB-99	-3.10103	0.257475	-2.76242	0.150387														False
Piragiba	Un4Ur3	Aratu	Open air	Cerrado	M2 or M3	UFRB-17	-8.71265	0.164596	-1.17227	0.120433	Long bone	UFRB-69	10.4757	0.106533	-10.0368	0.0204916	10.868	28.5456	3.1	11	0.53	1.32681	UFRB-69.1	False
Piragiba	Un4Ur5	Aratu	Open air	Cerrado	M2 or M3	UFRB-87	-2.73258	0.261641	-3.17744	0.175158	Mandible	UFRB-88	8.13302	0.117385	-11.7477	0.0806571	2.53496	6.273	2.9	33	0.421	3.24476		False
Piragiba	Un4Ur6	Aratu	Open air	Cerrado	M3	UFRB-13	-2.05362	0.246686	-4.29472	0.153397	Long bone	UFRB-15	8.46423	0.0656128	-10.7678	0.0409831	10.4343	30.2101	3.4	11	0.511	1.2512		False
Piragiba	Un6Ur3	Aratu	Open air	Cerrado	M3 (18)	UFRB-106	-4.25317	0.157669	-2.2981	0.118878	Skull	UFRB-85	8.41322	0.155091	-12.4058	0.0321201	10.0115	27.6041	3.2	58	0.458	7.07724		False
Piragiba	Un6Ur4	Aratu	Open air	Cerrado	M2 or M3	UFRB-83	-1.67274	0.154262	-3.10472	0.120952													UFRB-78; UFRB-84	False
Piragiba	Un7Ur3	Aratu	Open air	Cerrado																			UFRB-103	False
Piragiba	Urna 19-1	Aratu	Open air	Cerrado	M2 or M3	UFRB-79	-5.64927	0.178383	-2.66089	0.130949													UFRB-81	False
Reitoria	Urna 18-1	Aratu	Open air	Atlantic Forest							Long bone	UFRB-97	12.1529	0.0952443	-14.725	0.00282642	8.40201	24.3326	3.4	64	0.524	5.48673		False
Serrote dos Ossos	n/a	Sertão	Rock shelter	Caatinga	M	UEPB-12	-12.746	0.162433	-1.16112	0.128387	Tooth root	UEPB-12	9.824	0.058456	-18.07	0.0113212	16.7555	46.1993	3.2	48	0.505	17.4478		False
Serrote dos Ossos	n/a	Sertão	Rock shelter	Caatinga	M	UEPB-24	-11.1686	0.297865	-0.182202	0.152838	Tooth root	UEPB-24	9.68406	0.0126772	-17.9419	0.0141514	15.8189	45.5515	3.4	20	0.498	9.80766		False
Serrote dos Ossos	n/a	Sertão	Rock shelter	Caatinga							Long bone	UEPB-26	9.95981	0.0769584	-17.2474	0.00364021	16.7389	47.1442	3.3	164	0.557	19.269		False
Serrote dos Ossos	n/a	Sertão	Rock shelter	Caatinga							Long bone	UEPB-45	9.79508	0.129499	-17.4341	0.00921616	15.6458	43.1857	3.2	241	0.484	26.2198		False
Serrote dos Ossos	n/a	Sertão	Rock shelter	Caatinga	M	UEPB-25	-10.1912	0.191856	0.620253	0.0960414														False
Vale dos Sonhos	Burial 01	Aratu	Open air	Cerrado	M	PUC-12	-3.80886	0.178417	-4.65059	0.152381	Long bone	PUC-13	8.12688	0.263339	-9.4164	0.03332	7.46519	20.4353	3.2	49	0.519	4.68486		False
Vale Verde	Burial 01	Aratu	Open air	Cerrado	M3	UFRB-04	-10.3637	0.341799	-1.89034	0.221928	Long bone	UFRB-05	11.8169	0.0415801	-15.6733	0.0106453	8.36505	22.9203	3.2	76	0.529	7.5398		False
Vale Verde	Burial 03	Aratu	Open air	Cerrado							Long bone	UFRB-02	11.81	0.082659	-12.453	0.0232973	15.4368	44.9539	3.4	41	0.535	6.3704		False
Vale Verde	Burial 04	Aratu	Open air	Cerrado							Long bone	UFRB-10	13.5326	0.0211424	-9.87125	0.0546457	14.0914	39.9359	3.3	19	0.502	4.44237		True	Subadult, not included in Figures 2, 3, 4 and 8
Vale Verde	Burial 05	Aratu	Open air	Cerrado							Long bone	UFRB-08	11.094	0.220186	-11.1475	0.0815407	14.8152	41.9574	3.3	50	0.563	8.02587		False
Várzea do Araticum	Burial 01	Aratu	Open air	Atlantic Forest							Long bone	UFRB-98	11.9514	0.123916	-13.2982	0.0191925	6.70038	19.1383	3.3	17	0.455	2.02494		False
Vargem Formosa	Burial 01	Aratu	Open air	Cerrado	M	UFMG-14	-3.19032	0.297453	-4.79373	0.161763	Tooth root	UFMG-14	7.95996	0.160578	-13.0487	0.0891541	3.41475	9.83558	3.4	49	0.341	11.2651		False
Vau I	Corte ?	Aratu	Open air	Cerrado	M	PUC-23	-8.22859	0.165029	-3.67789	0.104689													PUC-23	False
Vau I	Corte ? , Caixa 12 , ossos em bloco de sedimento	Aratu	Open air	Cerrado							Long bone	PUC-33	7.31532	0.0437418	-12.9577	0.0883257	7.06193	20.9335	3.5	29	0.488	3.96878		False
Vau I	Corte ? , Caixa 13	Aratu	Open air	Cerrado	M2	PUC-67	-8.97966	0.305463	-2.09592	0.176671	Long bone	PUC-70	6.51945	0.309263	-11.7467	0.00491281	4.00346	10.6675	3.1	43	0.455	4.35421		False
Vau I	Corte ? , Caixa 13	Aratu	Open air	Cerrado	M3	PUC-66	-5.02668	0.322746	-2.97968	0.192311														False
Vau I	Corte ? , Caixa 15	Aratu	Open air	Cerrado	M3	PUC-31	-9.70539	0.2748	-3.11264	0.192975	Tooth root	PUC-31	8.62303	0.383799	-12.1098	0.0544404	15.5201	42.4131	3.2	8	0.432	5.33671		False
Vau I	Corte ? , Caixa 16	Aratu	Open air	Cerrado							Long bone	PUC-52	7.88259	0.0332616	-12.7486	0.0449172	11.1026	30.4416	3.2	28	0.491	5.47904		False
Vau I	Corte ? , Caixa 16	Aratu	Open air	Cerrado	M3	PUC-46	-4.07672	0.31003	-2.96363	0.138318														False
Vau I	Corte ? , Caixa 16	Aratu	Open air	Cerrado	M2 (27)	PUC-54.2	-4.2987	0.298342	-1.69641	0.164288														False
Vau I	Corte ? , Caixa 16	Aratu	Open air	Cerrado	M3	PUC-55	-9.71835	0.303139	-2.87884	0.181207														False
Vau I	Corte ? , Caixa 16	Aratu	Open air	Cerrado	M3	PUC-45	-3.29066	0.29436	-4.39328	0.144282														False
Vau I	Corte 02, Burial 02	Aratu	Open air	Cerrado	M2 (27)	PUC-35	-4.8978	0.263598	-2.83722	0.160707														False
Vau I	Corte 02, Burial 03	Aratu	Open air	Cerrado																			PUC-39	False
Vau I	Corte 02, Caixa 02	Aratu	Open air	Cerrado	M	PUC-20	-5.13609	0.0787319	-3.90375	0.0329404	Long bone	PUC-19	7.52221	0.085368	-12.1154	0.00354468	10.3382	28.8165	3.3	41	0.484	5.04672		False
Vau I	Corte 02, Caixa 02, in this box there was more than one adult	Aratu	Open air	Cerrado							Long bone	PUC-113	7.46874	0.178339	-13.8464	0.0238622	5.44778	15.737	3.4	6	0.47	1.12326		False
Vau I	Corte 02, Caixa 02, in this box there was more than one adult	Aratu	Open air	Cerrado							Long bone	PUC-21	9.13258	0.00853712	-12.8313	0.0171307	12.8387	35.112	3.2	34	0.398	4.47891		False
Vau I	Corte 05, Burial 05	Aratu	Open air	Cerrado							Long bone	PUC-42	7.80302	0.0736002	-12.0102	0.162825	7.26022	20.3669	3.3	39	0.473	4.1859		False
Vau I	Corte 06, Burial 06	Aratu	Open air	Cerrado							Long bone	PUC-44	7.45373	0.0523694	-12.7804	0.0196513	7.20471	19.7502	3.2	35	0.464	3.94044		False
Vau I	Corte 07 ou 08, Burial 07 ou 08	Aratu	Open air	Cerrado																			PUC-34	False
Vau I	Corte 11, Burial 10	Aratu	Open air	Cerrado							Long bone	PUC-38	7.73687	0.0557356	-11.8295	0.030384	8.24049	24.0208	3.4	70	0.489	5.95346		False
Vau I	Corte 11, Burial 10	Aratu	Open air	Cerrado	M2	PUC-37	-8.99959	0.245961	-2.53951	0.137312													PUC-37	False
Vau I	Corte 11, could be Burial 09 or Burial 10	Aratu	Open air	Cerrado	M	PUC-22	-4.39354	0.133382	-3.13983	0.0830745	Tooth root	PUC-22	8.84082	0.15592	-13.1743	0.196952	3.23438	9.15439	3.3	5	0.447	2.76497		False
Vau I	Corte 12, Burial 11	Aratu	Open air	Cerrado							Rib	PUC-30	7.93663	0.149324	-13.4881	0.0561464	11.9592	33.3935	3.3	21	0.509	4.42572		False
Vau II	Burial 03	Aratu	Open air	Cerrado	M	PUC-26	-5.65589	0.178585	-3.69758	0.115	Tooth root	PUC-26	8.93594	0.0028219	-10.961	0.0226279	16.9681	46.1724	3.2	75	0.516	17.9373		False
Vau II	Urna A	Aratu	Open air	Cerrado							Long bone	PUC-87	7.7855	0.0233539	-13.161	0.0484263	4.79128	13.2336	3.2	9	0.483	1.24286		False

## Sheet: D S2_B -  Fauna
Site	Class	Taxon	Common name	Diet	Material	Tooth	Tooth ID	δ13Cen (‰) (VPDB)	stdev	δ18O (‰) (VPDB)	stdev	Bone	Bone ID	δ15N (‰) (AIR)	stdev	δ13Cco (‰) (VPDB)	stdev	%N	%C	C/N (2.9-3.5)	bone weight (mg)	collagen weight (mg)	collagen yield (%)	Obs
GO-JA-03	Mammal	Cervidae	Deer	Herbivorous	Tooth	Molar	PUC-107	-11.7634	0.299633	-1.68092	0.166216	Tooth root	PUC-107	6.31249	0.0438224	-20.3508	0.277932	15.7827	43.2176	3.19466	247	39	15.9749
GO-RS-01	Mammal	Cervidae	Deer	Herbivorous	Tooth	Molar	PUC-74	-13.6425	0.28921	1.83524	0.245165
GO-RS-01	Mammal	Cervidae	Deer	Omnivorous	Bone							Phalanx	PUC-75											No collagen
GO-RS-01	Mammal	Dasypodidae	Armadillo	Omnivorous	Bone							Calcaneous	PUC-77											No collagen
GO-RS-01	Mammal	Rodentia	Rodent	Omnivorous	Bone and teeth	Molar	PUC-82	-11.3475	0.303371	0.342924	0.155392	Mandible	PUC-82	1.91165	0.286646	-18.9591	0.126655	13.8967	43.3302	3.63769	280	4	1.58571
GO-RS-01	Mammal	Rodentia (Caviidae)	Rodent	Omnivorous	Bone and teeth	Molar	PUC-86	-14.9214	0.238135	-0.769781	0.177757	Mandible	PUC-86	4.52074	0.0275657	-22.5967	0.0444119	4.92489	14.3265	3.39382	865	9	1.09156
GO-RS-01	Reptil	Ameiva sp.	Lizard	Omnivorous	Bone and teeth	Teeth	PUC-85	-8.64673	0.245777	-3.88115	0.124675
GO-RS-01	Reptil	Reptilia	Reptile	Omnivorous	Bone							Articular	PUC-81											No collagen
GO-RS-01	Reptil	Testudinata	Turtle	Omnivorous	Bone							Plastrom	PUC-84											No collagen
Gruta dos Milagres	Mammal	Cervidae	Deer	Herbivorous	Bone							Phalanx	UFG-11											No collagen
Gruta dos Milagres	Mammal	Myrmecophaga tridactyla	Anteater	Insectivorous	Bone							Phalanx (mesial)	UFG-12	6.4408	0.242276	-10.0623	0.0713481	15.12	42.8269	3.30455	707	72	10.2451
Gruta dos Milagres	Mammal	Myrmecophaga tridactyla	Anteater	Insectivorous	Bone							Metacarpal (3rd)	UFG-13	6.30576	0.0527307	-10.0566	0.034218	14.0304	39.6105	3.29372	956	68	7.15649
Gruta dos Milagres	Reptil	Tupinambis sp.	Lizard	Omnivorous	Bone and teeth	Teeth	UFG-14	-7.88107	0.0989782	-6.05957	0.068567	Dentary	UFG-14	8.58226	0.014815	-19.3502	0.0197994	16.2233	45.2441	3.25364	438	49	11.295
Lapa do Boquete	Mammal	Cervidae	Deer	Herbivorous	Bone							Long bone	BQT-06	6.19607	0.127477	-21.8154	0.012795	16.6938	45.61	3.18751	422	95	22.6192
Lapa do Boquete	Mammal	Didelphis sp.	Opossum	Omnivorous	Bone and teeth	Molar	BQT-20	-12.7297	0.144277	-1.06674	0.118247	Mandible	BQT-20											No collagen
Lapa do Boquete	Mammal	Felidae	Felid	Carnivorous	Bone and teeth	Molar	BQT-09	-10.9489	0.111066	-5.71179	0.0871114
Lapa do Boquete	Mammal	Rodentia	Rodent	Omnivorous	Bone and teeth	Molar	BQT-07	-10.8456	0.161493	-2.746	0.163347
Lapa do Boquete	Mammal	Rodentia	Rodent	Omnivorous	Bone and teeth	Molar	BQT-10M	-10.692	0.14597	-2.06607	0.113492
Lapa do Boquete	Mammal	Rodentia	Rodent	Omnivorous	Bone and teeth	Molar	BQT-10I	-11.8826	0.0965793	-2.54116	0.16924
Lapa do Boquete	Mammal	Rodentia	Rodent	Omnivorous	Bone and teeth	Molar	BQT-19	-14.8165	0.15408	-7.60953	0.172065
Lapa do Boquete	Mammal	Rodentia	Rodent	Omnivorous	Bone and teeth	Molar	BQT-21	-14.1982	0.153254	-2.76636	0.120974
Lapa do Boquete	Mammal	Rodentia	Rodent	Omnivorous	Bone and teeth	Molar	BQT-23	-13.2641	0.171555	-3.39593	0.13207
Lapa do Boquete	Mammal	Rodentia	Rodent	Omnivorous	Tooth	Incisive	BQT-15	-13.5796	0.149161	-4.06583	0.147437
Lapa do Boquete	Mammal	Rodentia	Rodent	Omnivorous	Tooth	Incisive	BQT-17	-12.8912	0.148533	0.211259	0.18267
Lapa do Boquete	Mammal	Tayassuidae	Peccary	Omnivorous	Tooth	Molar	BQT-13	-12.5276	0.153179	-5.332	0.16003
Lapa do Boquete	Mammal	Tayassuidae	Peccary	Omnivorous	Bone							Mandible	BQT-12											No collagen
Lapa do Boquete	Mammal	Tayassuidae	Peccary	Omnivorous	Bone							Scapula	BQT-22											No collagen
Lapa do Boquete	Reptil	Reptil	Reptile	Omnivorous	Bone							Vertebra	BQT-18											No collagen
Vau I	Mammal	Cervidae	Deer	Herbivorous	Bone							Talus	PUC-61	5.01376	0.00495634	-19.4523	0.0404621	14.8405	40.3621	3.173	516	96	18.7019
Vau I	Mammal	Feline	Felid	Carnivorous	Tooth	Molar	PUC-72					Tooth root	PUC-72	9.61588	0.00920464	-13.9811	0.0574988	16.3995	44.6295	3.17497	45	10	23.2067
Vau I	Mammal	Tayassuidae	Peccary	Omnivorous	Bone							Talus	PUC-62	4.84053	0.072929	-22.3942	0.0468509	14.7757	40.3023	3.18221	498	96	19.3643
Vau I	Mammal	Tayassuidae	Peccary	Omnivorous	Bone							Metapodio	PUC-63	5.88842	0.0566439	-21.8641	0.0624679	15.7431	43.509	3.22431	551	101	18.4194
Vau I	Mammal	Tayassuidae	Peccary	Omnivorous	Bone							Metapodio	PUC-64	5.03729	0.0028322	-21.6975	0.00141972	16.0289	43.9642	3.19995	483	89	18.5319
