# Supplementary material for: Maize-based polyculture, not monoculture, sustained precolonial societies in the Brazilian Cerrado
Source: Sci Adv. 2026 Jul 15;12(29):eaef7066. doi: 10.1126/sciadv.aef7066 (PMC13371897; doi:10.1126/sciadv.aef7066)
Supplement: Supplementary file 2 — Data S1 to S4 [file sciadv.aef7066_data_s1_to_s4.zip › aef7066_data_s3.xlsx]

## Sheet: D S3 - Ref
Site	Individual	Tradition	Species	Reference	Sample code	δ15N (‰) (AIR)	δ13Cco (‰) (VPDB)	C/N (2.9-3.5)	Complete reference
Salvatierra	SAL1005	Llanos de Mojos	Homo sapiens	Hermenegildo et al., 2024	SAL1005	9	-9.5	3.1	T. Hermenegildo, H. Prümers, C. Jaimes Betancourt, P. Roberts, T. C. O’Connell, Stable isotope evidence for pre-colonial maize agriculture and animal management in the Bolivian Amazon. Nat Hum Behav 9, 464–471 (2024).
Salvatierra	SAL1001	Llanos de Mojos	Homo sapiens	Hermenegildo et al., 2024	SAL1001	7.9	-12.1	3.5	T. Hermenegildo, H. Prümers, C. Jaimes Betancourt, P. Roberts, T. C. O’Connell, Stable isotope evidence for pre-colonial maize agriculture and animal management in the Bolivian Amazon. Nat Hum Behav 9, 464–471 (2024).
Salvatierra	SAL919	Llanos de Mojos	Homo sapiens	Hermenegildo et al., 2024	SAL919	7.8	-10.6	3.2	T. Hermenegildo, H. Prümers, C. Jaimes Betancourt, P. Roberts, T. C. O’Connell, Stable isotope evidence for pre-colonial maize agriculture and animal management in the Bolivian Amazon. Nat Hum Behav 9, 464–471 (2024).
Salvatierra	SAL2049	Llanos de Mojos	Homo sapiens	Hermenegildo et al., 2024	SAL2049	8.6	-9.6	3.2	T. Hermenegildo, H. Prümers, C. Jaimes Betancourt, P. Roberts, T. C. O’Connell, Stable isotope evidence for pre-colonial maize agriculture and animal management in the Bolivian Amazon. Nat Hum Behav 9, 464–471 (2024).
Salvatierra	SAL2053	Llanos de Mojos	Homo sapiens	Hermenegildo et al., 2024	SAL2053	11.1	-11.6	3.2	T. Hermenegildo, H. Prümers, C. Jaimes Betancourt, P. Roberts, T. C. O’Connell, Stable isotope evidence for pre-colonial maize agriculture and animal management in the Bolivian Amazon. Nat Hum Behav 9, 464–471 (2024).
Salvatierra	SAL2059	Llanos de Mojos	Homo sapiens	Hermenegildo et al., 2024	SAL2059	8	-12	3.2	T. Hermenegildo, H. Prümers, C. Jaimes Betancourt, P. Roberts, T. C. O’Connell, Stable isotope evidence for pre-colonial maize agriculture and animal management in the Bolivian Amazon. Nat Hum Behav 9, 464–471 (2024).
Salvatierra	SAL2063	Llanos de Mojos	Homo sapiens	Hermenegildo et al., 2024	SAL2063	12.8	-8.2	3.3	T. Hermenegildo, H. Prümers, C. Jaimes Betancourt, P. Roberts, T. C. O’Connell, Stable isotope evidence for pre-colonial maize agriculture and animal management in the Bolivian Amazon. Nat Hum Behav 9, 464–471 (2024).
Salvatierra	SAL2066	Llanos de Mojos	Homo sapiens	Hermenegildo et al., 2024	SAL2066	11.5	-9.7	3.2	T. Hermenegildo, H. Prümers, C. Jaimes Betancourt, P. Roberts, T. C. O’Connell, Stable isotope evidence for pre-colonial maize agriculture and animal management in the Bolivian Amazon. Nat Hum Behav 9, 464–471 (2024).
Salvatierra	SAL2067	Llanos de Mojos	Homo sapiens	Hermenegildo et al., 2024	SAL2067	10.1	-6.9	3.2	T. Hermenegildo, H. Prümers, C. Jaimes Betancourt, P. Roberts, T. C. O’Connell, Stable isotope evidence for pre-colonial maize agriculture and animal management in the Bolivian Amazon. Nat Hum Behav 9, 464–471 (2024).
Salvatierra	SAL7007	Llanos de Mojos	Homo sapiens	Hermenegildo et al., 2024	SAL7007	9.5	-12.1	3.2	T. Hermenegildo, H. Prümers, C. Jaimes Betancourt, P. Roberts, T. C. O’Connell, Stable isotope evidence for pre-colonial maize agriculture and animal management in the Bolivian Amazon. Nat Hum Behav 9, 464–471 (2024).
Salvatierra	SAL26	Llanos de Mojos	Homo sapiens	Hermenegildo et al., 2024	SAL26	7.3	-13	3.2	T. Hermenegildo, H. Prümers, C. Jaimes Betancourt, P. Roberts, T. C. O’Connell, Stable isotope evidence for pre-colonial maize agriculture and animal management in the Bolivian Amazon. Nat Hum Behav 9, 464–471 (2024).
Salvatierra	SAL41	Llanos de Mojos	Homo sapiens	Hermenegildo et al., 2024	SAL41	7.5	-13.1	3.2	T. Hermenegildo, H. Prümers, C. Jaimes Betancourt, P. Roberts, T. C. O’Connell, Stable isotope evidence for pre-colonial maize agriculture and animal management in the Bolivian Amazon. Nat Hum Behav 9, 464–471 (2024).
Salvatierra	SAL910	Llanos de Mojos	Homo sapiens	Hermenegildo et al., 2024	SAL910	9.8	-8.7	3.2	T. Hermenegildo, H. Prümers, C. Jaimes Betancourt, P. Roberts, T. C. O’Connell, Stable isotope evidence for pre-colonial maize agriculture and animal management in the Bolivian Amazon. Nat Hum Behav 9, 464–471 (2024).
Salvatierra	SAL911	Llanos de Mojos	Homo sapiens	Hermenegildo et al., 2024	SAL911	11.4	-11.9	3.3	T. Hermenegildo, H. Prümers, C. Jaimes Betancourt, P. Roberts, T. C. O’Connell, Stable isotope evidence for pre-colonial maize agriculture and animal management in the Bolivian Amazon. Nat Hum Behav 9, 464–471 (2024).
Salvatierra	SAL912	Llanos de Mojos	Homo sapiens	Hermenegildo et al., 2024	SAL912	4.9	-14.4	3.2	T. Hermenegildo, H. Prümers, C. Jaimes Betancourt, P. Roberts, T. C. O’Connell, Stable isotope evidence for pre-colonial maize agriculture and animal management in the Bolivian Amazon. Nat Hum Behav 9, 464–471 (2024).
Salvatierra	SAL916	Llanos de Mojos	Homo sapiens	Hermenegildo et al., 2024	SAL916	11.3	-12.1	3.3	T. Hermenegildo, H. Prümers, C. Jaimes Betancourt, P. Roberts, T. C. O’Connell, Stable isotope evidence for pre-colonial maize agriculture and animal management in the Bolivian Amazon. Nat Hum Behav 9, 464–471 (2024).
Salvatierra	SAL917	Llanos de Mojos	Homo sapiens	Hermenegildo et al., 2024	SAL917	10.4	-11.7	3.2	T. Hermenegildo, H. Prümers, C. Jaimes Betancourt, P. Roberts, T. C. O’Connell, Stable isotope evidence for pre-colonial maize agriculture and animal management in the Bolivian Amazon. Nat Hum Behav 9, 464–471 (2024).
Salvatierra	SAL927	Llanos de Mojos	Homo sapiens	Hermenegildo et al., 2024	SAL927	7.7	-11.3	3.2	T. Hermenegildo, H. Prümers, C. Jaimes Betancourt, P. Roberts, T. C. O’Connell, Stable isotope evidence for pre-colonial maize agriculture and animal management in the Bolivian Amazon. Nat Hum Behav 9, 464–471 (2024).
Salvatierra	SAL928	Llanos de Mojos	Homo sapiens	Hermenegildo et al., 2024	SAL928	7.9	-11.7	3.2	T. Hermenegildo, H. Prümers, C. Jaimes Betancourt, P. Roberts, T. C. O’Connell, Stable isotope evidence for pre-colonial maize agriculture and animal management in the Bolivian Amazon. Nat Hum Behav 9, 464–471 (2024).
Salvatierra	SAL231	Llanos de Mojos	Homo sapiens	Hermenegildo et al., 2024	SAL231	8	-12.7	3.1	T. Hermenegildo, H. Prümers, C. Jaimes Betancourt, P. Roberts, T. C. O’Connell, Stable isotope evidence for pre-colonial maize agriculture and animal management in the Bolivian Amazon. Nat Hum Behav 9, 464–471 (2024).
Salvatierra	SAL935	Llanos de Mojos	Homo sapiens	Hermenegildo et al., 2024	SAL935	7.8	-12.1	3.2	T. Hermenegildo, H. Prümers, C. Jaimes Betancourt, P. Roberts, T. C. O’Connell, Stable isotope evidence for pre-colonial maize agriculture and animal management in the Bolivian Amazon. Nat Hum Behav 9, 464–471 (2024).
Salvatierra	SAL1002	Llanos de Mojos	Homo sapiens	Hermenegildo et al., 2024	SAL1002	7.9	-13	3.3	T. Hermenegildo, H. Prümers, C. Jaimes Betancourt, P. Roberts, T. C. O’Connell, Stable isotope evidence for pre-colonial maize agriculture and animal management in the Bolivian Amazon. Nat Hum Behav 9, 464–471 (2024).
Salvatierra	SAL1121	Llanos de Mojos	Homo sapiens	Hermenegildo et al., 2024	SAL1121	9.3	-10.8	3.2	T. Hermenegildo, H. Prümers, C. Jaimes Betancourt, P. Roberts, T. C. O’Connell, Stable isotope evidence for pre-colonial maize agriculture and animal management in the Bolivian Amazon. Nat Hum Behav 9, 464–471 (2024).
Salvatierra	SAL506	Llanos de Mojos	Homo sapiens	Hermenegildo et al., 2024	SAL506	7.8	-12.5	3.2	T. Hermenegildo, H. Prümers, C. Jaimes Betancourt, P. Roberts, T. C. O’Connell, Stable isotope evidence for pre-colonial maize agriculture and animal management in the Bolivian Amazon. Nat Hum Behav 9, 464–471 (2024).
Salvatierra	SAL217	Llanos de Mojos	Homo sapiens	Hermenegildo et al., 2024	SAL217	9.2	-14	3.4	T. Hermenegildo, H. Prümers, C. Jaimes Betancourt, P. Roberts, T. C. O’Connell, Stable isotope evidence for pre-colonial maize agriculture and animal management in the Bolivian Amazon. Nat Hum Behav 9, 464–471 (2024).
Salvatierra	SAL236	Llanos de Mojos	Homo sapiens	Hermenegildo et al., 2024	SAL236	8.3	-11.5	3.2	T. Hermenegildo, H. Prümers, C. Jaimes Betancourt, P. Roberts, T. C. O’Connell, Stable isotope evidence for pre-colonial maize agriculture and animal management in the Bolivian Amazon. Nat Hum Behav 9, 464–471 (2024).
Salvatierra	SAL237	Llanos de Mojos	Homo sapiens	Hermenegildo et al., 2024	SAL237	8.3	-10.6	3.2	T. Hermenegildo, H. Prümers, C. Jaimes Betancourt, P. Roberts, T. C. O’Connell, Stable isotope evidence for pre-colonial maize agriculture and animal management in the Bolivian Amazon. Nat Hum Behav 9, 464–471 (2024).
Salvatierra	SAL238	Llanos de Mojos	Homo sapiens	Hermenegildo et al., 2024	SAL238	6.8	-13.8	3.2	T. Hermenegildo, H. Prümers, C. Jaimes Betancourt, P. Roberts, T. C. O’Connell, Stable isotope evidence for pre-colonial maize agriculture and animal management in the Bolivian Amazon. Nat Hum Behav 9, 464–471 (2024).
Salvatierra	SAL238/2	Llanos de Mojos	Homo sapiens	Hermenegildo et al., 2024	SAL238/2	6.7	-13.9	3.2	T. Hermenegildo, H. Prümers, C. Jaimes Betancourt, P. Roberts, T. C. O’Connell, Stable isotope evidence for pre-colonial maize agriculture and animal management in the Bolivian Amazon. Nat Hum Behav 9, 464–471 (2024).
Salvatierra	SAL230	Llanos de Mojos	Homo sapiens	Hermenegildo et al., 2024	SAL230	10.9	-13	3.2	T. Hermenegildo, H. Prümers, C. Jaimes Betancourt, P. Roberts, T. C. O’Connell, Stable isotope evidence for pre-colonial maize agriculture and animal management in the Bolivian Amazon. Nat Hum Behav 9, 464–471 (2024).
Salvatierra	SAL931	Llanos de Mojos	Homo sapiens	Hermenegildo et al., 2024	SAL931	9.4	-13.4	3.3	T. Hermenegildo, H. Prümers, C. Jaimes Betancourt, P. Roberts, T. C. O’Connell, Stable isotope evidence for pre-colonial maize agriculture and animal management in the Bolivian Amazon. Nat Hum Behav 9, 464–471 (2024).
Salvatierra	SAL2104	Llanos de Mojos	Homo sapiens	Hermenegildo et al., 2024	SAL2104	8.2	-13	3.2	T. Hermenegildo, H. Prümers, C. Jaimes Betancourt, P. Roberts, T. C. O’Connell, Stable isotope evidence for pre-colonial maize agriculture and animal management in the Bolivian Amazon. Nat Hum Behav 9, 464–471 (2024).
Salvatierra	SAL4098	Llanos de Mojos	Homo sapiens	Hermenegildo et al., 2024	SAL4098	10	-10.1	3.2	T. Hermenegildo, H. Prümers, C. Jaimes Betancourt, P. Roberts, T. C. O’Connell, Stable isotope evidence for pre-colonial maize agriculture and animal management in the Bolivian Amazon. Nat Hum Behav 9, 464–471 (2024).
Salvatierra	SAL10	Llanos de Mojos	Homo sapiens	Hermenegildo et al., 2024	SAL10	8.3	-12.7	3.3	T. Hermenegildo, H. Prümers, C. Jaimes Betancourt, P. Roberts, T. C. O’Connell, Stable isotope evidence for pre-colonial maize agriculture and animal management in the Bolivian Amazon. Nat Hum Behav 9, 464–471 (2024).
Salvatierra	SAL15A	Llanos de Mojos	Homo sapiens	Hermenegildo et al., 2024	SAL15A	7.7	-12.9	3.5	T. Hermenegildo, H. Prümers, C. Jaimes Betancourt, P. Roberts, T. C. O’Connell, Stable isotope evidence for pre-colonial maize agriculture and animal management in the Bolivian Amazon. Nat Hum Behav 9, 464–471 (2024).
Salvatierra	SAL15B	Llanos de Mojos	Homo sapiens	Hermenegildo et al., 2024	SAL15B	7.5	-12.6	3.2	T. Hermenegildo, H. Prümers, C. Jaimes Betancourt, P. Roberts, T. C. O’Connell, Stable isotope evidence for pre-colonial maize agriculture and animal management in the Bolivian Amazon. Nat Hum Behav 9, 464–471 (2024).
Salvatierra	SAL18	Llanos de Mojos	Homo sapiens	Hermenegildo et al., 2024	SAL18	8.5	-15	3.6	T. Hermenegildo, H. Prümers, C. Jaimes Betancourt, P. Roberts, T. C. O’Connell, Stable isotope evidence for pre-colonial maize agriculture and animal management in the Bolivian Amazon. Nat Hum Behav 9, 464–471 (2024).
Salvatierra	SAL204	Llanos de Mojos	Homo sapiens	Hermenegildo et al., 2024	SAL204	8.5	-14.7	3.2	T. Hermenegildo, H. Prümers, C. Jaimes Betancourt, P. Roberts, T. C. O’Connell, Stable isotope evidence for pre-colonial maize agriculture and animal management in the Bolivian Amazon. Nat Hum Behav 9, 464–471 (2024).
Salvatierra	SAL218	Llanos de Mojos	Homo sapiens	Hermenegildo et al., 2024	SAL218	9.4	-11	3.2	T. Hermenegildo, H. Prümers, C. Jaimes Betancourt, P. Roberts, T. C. O’Connell, Stable isotope evidence for pre-colonial maize agriculture and animal management in the Bolivian Amazon. Nat Hum Behav 9, 464–471 (2024).
Salvatierra	SAL223A	Llanos de Mojos	Homo sapiens	Hermenegildo et al., 2024	SAL223A	11.1	-11.5	3.2	T. Hermenegildo, H. Prümers, C. Jaimes Betancourt, P. Roberts, T. C. O’Connell, Stable isotope evidence for pre-colonial maize agriculture and animal management in the Bolivian Amazon. Nat Hum Behav 9, 464–471 (2024).
Salvatierra	SAL223B	Llanos de Mojos	Homo sapiens	Hermenegildo et al., 2024	SAL223B	11.7	-12	3.3	T. Hermenegildo, H. Prümers, C. Jaimes Betancourt, P. Roberts, T. C. O’Connell, Stable isotope evidence for pre-colonial maize agriculture and animal management in the Bolivian Amazon. Nat Hum Behav 9, 464–471 (2024).
Salvatierra	SAL224	Llanos de Mojos	Homo sapiens	Hermenegildo et al., 2024	SAL224	8	-13.4	3.2	T. Hermenegildo, H. Prümers, C. Jaimes Betancourt, P. Roberts, T. C. O’Connell, Stable isotope evidence for pre-colonial maize agriculture and animal management in the Bolivian Amazon. Nat Hum Behav 9, 464–471 (2024).
Salvatierra	SAL225	Llanos de Mojos	Homo sapiens	Hermenegildo et al., 2024	SAL225	8.6	-15.7	3.3	T. Hermenegildo, H. Prümers, C. Jaimes Betancourt, P. Roberts, T. C. O’Connell, Stable isotope evidence for pre-colonial maize agriculture and animal management in the Bolivian Amazon. Nat Hum Behav 9, 464–471 (2024).
Salvatierra	SAL1154	Llanos de Mojos	Homo sapiens	Hermenegildo et al., 2024	SAL1154	8.9	-10.7	3.2	T. Hermenegildo, H. Prümers, C. Jaimes Betancourt, P. Roberts, T. C. O’Connell, Stable isotope evidence for pre-colonial maize agriculture and animal management in the Bolivian Amazon. Nat Hum Behav 9, 464–471 (2024).
Salvatierra	SAL1213	Llanos de Mojos	Homo sapiens	Hermenegildo et al., 2024	SAL1213	9.5	-13	3.2	T. Hermenegildo, H. Prümers, C. Jaimes Betancourt, P. Roberts, T. C. O’Connell, Stable isotope evidence for pre-colonial maize agriculture and animal management in the Bolivian Amazon. Nat Hum Behav 9, 464–471 (2024).
Salvatierra	SAL1220	Llanos de Mojos	Homo sapiens	Hermenegildo et al., 2024	SAL1220	10.2	-12.4	3.2	T. Hermenegildo, H. Prümers, C. Jaimes Betancourt, P. Roberts, T. C. O’Connell, Stable isotope evidence for pre-colonial maize agriculture and animal management in the Bolivian Amazon. Nat Hum Behav 9, 464–471 (2024).
Salvatierra	SAL97	Llanos de Mojos	Homo sapiens	Hermenegildo et al., 2024	SAL97	8.6	-13.3	3.2	T. Hermenegildo, H. Prümers, C. Jaimes Betancourt, P. Roberts, T. C. O’Connell, Stable isotope evidence for pre-colonial maize agriculture and animal management in the Bolivian Amazon. Nat Hum Behav 9, 464–471 (2024).
Salvatierra	SAL209	Llanos de Mojos	Homo sapiens	Hermenegildo et al., 2024	SAL209	7.3	-14.2	3.3	T. Hermenegildo, H. Prümers, C. Jaimes Betancourt, P. Roberts, T. C. O’Connell, Stable isotope evidence for pre-colonial maize agriculture and animal management in the Bolivian Amazon. Nat Hum Behav 9, 464–471 (2024).
Salvatierra	SAL213	Llanos de Mojos	Homo sapiens	Hermenegildo et al., 2024	SAL213	8.9	-11.4	3.2	T. Hermenegildo, H. Prümers, C. Jaimes Betancourt, P. Roberts, T. C. O’Connell, Stable isotope evidence for pre-colonial maize agriculture and animal management in the Bolivian Amazon. Nat Hum Behav 9, 464–471 (2024).
Salvatierra	SAL1209	Llanos de Mojos	Homo sapiens	Hermenegildo et al., 2024	SAL1209	8.2	-13.3	3.2	T. Hermenegildo, H. Prümers, C. Jaimes Betancourt, P. Roberts, T. C. O’Connell, Stable isotope evidence for pre-colonial maize agriculture and animal management in the Bolivian Amazon. Nat Hum Behav 9, 464–471 (2024).
Salvatierra	SAL1218a	Llanos de Mojos	Homo sapiens	Hermenegildo et al., 2024	SAL1218a	3.6	-9.6	3.3	T. Hermenegildo, H. Prümers, C. Jaimes Betancourt, P. Roberts, T. C. O’Connell, Stable isotope evidence for pre-colonial maize agriculture and animal management in the Bolivian Amazon. Nat Hum Behav 9, 464–471 (2024).
Salvatierra	SAL1218b	Llanos de Mojos	Homo sapiens	Hermenegildo et al., 2024	SAL1218b	8.7	-14	3.2	T. Hermenegildo, H. Prümers, C. Jaimes Betancourt, P. Roberts, T. C. O’Connell, Stable isotope evidence for pre-colonial maize agriculture and animal management in the Bolivian Amazon. Nat Hum Behav 9, 464–471 (2024).
Salvatierra	SAL4028a	Llanos de Mojos	Homo sapiens	Hermenegildo et al., 2024	SAL4028a	8.7	-13.3	3.4	T. Hermenegildo, H. Prümers, C. Jaimes Betancourt, P. Roberts, T. C. O’Connell, Stable isotope evidence for pre-colonial maize agriculture and animal management in the Bolivian Amazon. Nat Hum Behav 9, 464–471 (2024).
Salvatierra	SAL4200	Llanos de Mojos	Homo sapiens	Hermenegildo et al., 2024	SAL4200	8.7	-14.1	3.5	T. Hermenegildo, H. Prümers, C. Jaimes Betancourt, P. Roberts, T. C. O’Connell, Stable isotope evidence for pre-colonial maize agriculture and animal management in the Bolivian Amazon. Nat Hum Behav 9, 464–471 (2024).
Salvatierra	SAL1214	Llanos de Mojos	Homo sapiens	Hermenegildo et al., 2024	SAL1214	11.6	-13.2	3.2	T. Hermenegildo, H. Prümers, C. Jaimes Betancourt, P. Roberts, T. C. O’Connell, Stable isotope evidence for pre-colonial maize agriculture and animal management in the Bolivian Amazon. Nat Hum Behav 9, 464–471 (2024).
Salvatierra	SAL6003	Llanos de Mojos	Homo sapiens	Hermenegildo et al., 2024	SAL6003	8.4	-13.2	3.3	T. Hermenegildo, H. Prümers, C. Jaimes Betancourt, P. Roberts, T. C. O’Connell, Stable isotope evidence for pre-colonial maize agriculture and animal management in the Bolivian Amazon. Nat Hum Behav 9, 464–471 (2024).
Salvatierra	SAL6005	Llanos de Mojos	Homo sapiens	Hermenegildo et al., 2024	SAL6005	8.9	-12.9	3.2	T. Hermenegildo, H. Prümers, C. Jaimes Betancourt, P. Roberts, T. C. O’Connell, Stable isotope evidence for pre-colonial maize agriculture and animal management in the Bolivian Amazon. Nat Hum Behav 9, 464–471 (2024).
Salvatierra	SAL6006	Llanos de Mojos	Homo sapiens	Hermenegildo et al., 2024	SAL6006	10.7	-12.8	3.3	T. Hermenegildo, H. Prümers, C. Jaimes Betancourt, P. Roberts, T. C. O’Connell, Stable isotope evidence for pre-colonial maize agriculture and animal management in the Bolivian Amazon. Nat Hum Behav 9, 464–471 (2024).
Salvatierra	SAL6007	Llanos de Mojos	Homo sapiens	Hermenegildo et al., 2024	SAL6007	9.4	-13.3	3.3	T. Hermenegildo, H. Prümers, C. Jaimes Betancourt, P. Roberts, T. C. O’Connell, Stable isotope evidence for pre-colonial maize agriculture and animal management in the Bolivian Amazon. Nat Hum Behav 9, 464–471 (2024).
Salvatierra	SAL6014	Llanos de Mojos	Homo sapiens	Hermenegildo et al., 2024	SAL6014	8.3	-14	3.5	T. Hermenegildo, H. Prümers, C. Jaimes Betancourt, P. Roberts, T. C. O’Connell, Stable isotope evidence for pre-colonial maize agriculture and animal management in the Bolivian Amazon. Nat Hum Behav 9, 464–471 (2024).
Salvatierra	SAL6021	Llanos de Mojos	Homo sapiens	Hermenegildo et al., 2024	SAL6021	9.8	-13.5	3.2	T. Hermenegildo, H. Prümers, C. Jaimes Betancourt, P. Roberts, T. C. O’Connell, Stable isotope evidence for pre-colonial maize agriculture and animal management in the Bolivian Amazon. Nat Hum Behav 9, 464–471 (2024).
Salvatierra	SAL6022	Llanos de Mojos	Homo sapiens	Hermenegildo et al., 2024	SAL6022	10.7	-10.8	3.3	T. Hermenegildo, H. Prümers, C. Jaimes Betancourt, P. Roberts, T. C. O’Connell, Stable isotope evidence for pre-colonial maize agriculture and animal management in the Bolivian Amazon. Nat Hum Behav 9, 464–471 (2024).
Salvatierra	SAL6023	Llanos de Mojos	Homo sapiens	Hermenegildo et al., 2024	SAL6023	9.3	-14.3	3.2	T. Hermenegildo, H. Prümers, C. Jaimes Betancourt, P. Roberts, T. C. O’Connell, Stable isotope evidence for pre-colonial maize agriculture and animal management in the Bolivian Amazon. Nat Hum Behav 9, 464–471 (2024).
Mendoza	LM945	Llanos de Mojos	Homo sapiens	Hermenegildo et al., 2024	LM945	8.1	-12.7	3.3	T. Hermenegildo, H. Prümers, C. Jaimes Betancourt, P. Roberts, T. C. O’Connell, Stable isotope evidence for pre-colonial maize agriculture and animal management in the Bolivian Amazon. Nat Hum Behav 9, 464–471 (2024).
Mendoza	LM938	Llanos de Mojos	Homo sapiens	Hermenegildo et al., 2024	LM938	9.7	-12.8	3.2	T. Hermenegildo, H. Prümers, C. Jaimes Betancourt, P. Roberts, T. C. O’Connell, Stable isotope evidence for pre-colonial maize agriculture and animal management in the Bolivian Amazon. Nat Hum Behav 9, 464–471 (2024).
Mendoza	LM121	Llanos de Mojos	Homo sapiens	Hermenegildo et al., 2024	LM121	7	-12.1	3.2	T. Hermenegildo, H. Prümers, C. Jaimes Betancourt, P. Roberts, T. C. O’Connell, Stable isotope evidence for pre-colonial maize agriculture and animal management in the Bolivian Amazon. Nat Hum Behav 9, 464–471 (2024).
Mendoza	LM107c/1	Llanos de Mojos	Homo sapiens	Hermenegildo et al., 2024	LM107c/1	8.9	-11.2	3.2	T. Hermenegildo, H. Prümers, C. Jaimes Betancourt, P. Roberts, T. C. O’Connell, Stable isotope evidence for pre-colonial maize agriculture and animal management in the Bolivian Amazon. Nat Hum Behav 9, 464–471 (2024).
Mendoza	LM21A	Llanos de Mojos	Homo sapiens	Hermenegildo et al., 2024	LM21A	9.1	-13.4	3.2	T. Hermenegildo, H. Prümers, C. Jaimes Betancourt, P. Roberts, T. C. O’Connell, Stable isotope evidence for pre-colonial maize agriculture and animal management in the Bolivian Amazon. Nat Hum Behav 9, 464–471 (2024).
Mendoza	LM929	Llanos de Mojos	Homo sapiens	Hermenegildo et al., 2024	LM929	8.1	-11.8	3.2	T. Hermenegildo, H. Prümers, C. Jaimes Betancourt, P. Roberts, T. C. O’Connell, Stable isotope evidence for pre-colonial maize agriculture and animal management in the Bolivian Amazon. Nat Hum Behav 9, 464–471 (2024).
Mendoza	LM931	Llanos de Mojos	Homo sapiens	Hermenegildo et al., 2024	LM931	8.9	-12.1	3.2	T. Hermenegildo, H. Prümers, C. Jaimes Betancourt, P. Roberts, T. C. O’Connell, Stable isotope evidence for pre-colonial maize agriculture and animal management in the Bolivian Amazon. Nat Hum Behav 9, 464–471 (2024).
Mendoza	LM932	Llanos de Mojos	Homo sapiens	Hermenegildo et al., 2024	LM932	8.5	-14.5	3.3	T. Hermenegildo, H. Prümers, C. Jaimes Betancourt, P. Roberts, T. C. O’Connell, Stable isotope evidence for pre-colonial maize agriculture and animal management in the Bolivian Amazon. Nat Hum Behav 9, 464–471 (2024).
Mendoza	LM934	Llanos de Mojos	Homo sapiens	Hermenegildo et al., 2024	LM934	10.8	-10.4	3.2	T. Hermenegildo, H. Prümers, C. Jaimes Betancourt, P. Roberts, T. C. O’Connell, Stable isotope evidence for pre-colonial maize agriculture and animal management in the Bolivian Amazon. Nat Hum Behav 9, 464–471 (2024).
Mendoza	LM937	Llanos de Mojos	Homo sapiens	Hermenegildo et al., 2024	LM937	8.9	-11.9	3.2	T. Hermenegildo, H. Prümers, C. Jaimes Betancourt, P. Roberts, T. C. O’Connell, Stable isotope evidence for pre-colonial maize agriculture and animal management in the Bolivian Amazon. Nat Hum Behav 9, 464–471 (2024).
Mendoza	LM948	Llanos de Mojos	Homo sapiens	Hermenegildo et al., 2024	LM948	10.4	-10.9	3.3	T. Hermenegildo, H. Prümers, C. Jaimes Betancourt, P. Roberts, T. C. O’Connell, Stable isotope evidence for pre-colonial maize agriculture and animal management in the Bolivian Amazon. Nat Hum Behav 9, 464–471 (2024).
Mendoza	LM204	Llanos de Mojos	Homo sapiens	Hermenegildo et al., 2024	LM204	9.5	-8.9	3.2	T. Hermenegildo, H. Prümers, C. Jaimes Betancourt, P. Roberts, T. C. O’Connell, Stable isotope evidence for pre-colonial maize agriculture and animal management in the Bolivian Amazon. Nat Hum Behav 9, 464–471 (2024).
Mendoza	LM95	Llanos de Mojos	Homo sapiens	Hermenegildo et al., 2024	LM95	11.8	-12.8	3.2	T. Hermenegildo, H. Prümers, C. Jaimes Betancourt, P. Roberts, T. C. O’Connell, Stable isotope evidence for pre-colonial maize agriculture and animal management in the Bolivian Amazon. Nat Hum Behav 9, 464–471 (2024).
Mendoza	LM98	Llanos de Mojos	Homo sapiens	Hermenegildo et al., 2024	LM98	12.1	-13.2	3.2	T. Hermenegildo, H. Prümers, C. Jaimes Betancourt, P. Roberts, T. C. O’Connell, Stable isotope evidence for pre-colonial maize agriculture and animal management in the Bolivian Amazon. Nat Hum Behav 9, 464–471 (2024).
Mendoza	LM99	Llanos de Mojos	Homo sapiens	Hermenegildo et al., 2024	LM99	9.2	-14.3	3.2	T. Hermenegildo, H. Prümers, C. Jaimes Betancourt, P. Roberts, T. C. O’Connell, Stable isotope evidence for pre-colonial maize agriculture and animal management in the Bolivian Amazon. Nat Hum Behav 9, 464–471 (2024).
Mendoza	LM524	Llanos de Mojos	Homo sapiens	Hermenegildo et al., 2024	LM524	9.1	-15.8	3.2	T. Hermenegildo, H. Prümers, C. Jaimes Betancourt, P. Roberts, T. C. O’Connell, Stable isotope evidence for pre-colonial maize agriculture and animal management in the Bolivian Amazon. Nat Hum Behav 9, 464–471 (2024).
Mendoza	LM101a	Llanos de Mojos	Homo sapiens	Hermenegildo et al., 2024	LM101a	11.4	-12.9	3.2	T. Hermenegildo, H. Prümers, C. Jaimes Betancourt, P. Roberts, T. C. O’Connell, Stable isotope evidence for pre-colonial maize agriculture and animal management in the Bolivian Amazon. Nat Hum Behav 9, 464–471 (2024).
Mendoza	LM101b	Llanos de Mojos	Homo sapiens	Hermenegildo et al., 2024	LM101b	8.7	-13.1	3.2	T. Hermenegildo, H. Prümers, C. Jaimes Betancourt, P. Roberts, T. C. O’Connell, Stable isotope evidence for pre-colonial maize agriculture and animal management in the Bolivian Amazon. Nat Hum Behav 9, 464–471 (2024).
Mendoza	LM901	Llanos de Mojos	Homo sapiens	Hermenegildo et al., 2024	LM901	7.7	-12.8	3.2	T. Hermenegildo, H. Prümers, C. Jaimes Betancourt, P. Roberts, T. C. O’Connell, Stable isotope evidence for pre-colonial maize agriculture and animal management in the Bolivian Amazon. Nat Hum Behav 9, 464–471 (2024).
Mendoza	LM902	Llanos de Mojos	Homo sapiens	Hermenegildo et al., 2024	LM902	9.1	-12.4	3.2	T. Hermenegildo, H. Prümers, C. Jaimes Betancourt, P. Roberts, T. C. O’Connell, Stable isotope evidence for pre-colonial maize agriculture and animal management in the Bolivian Amazon. Nat Hum Behav 9, 464–471 (2024).
Mendoza	LM903A	Llanos de Mojos	Homo sapiens	Hermenegildo et al., 2024	LM903A	8.2	-12.4	3.2	T. Hermenegildo, H. Prümers, C. Jaimes Betancourt, P. Roberts, T. C. O’Connell, Stable isotope evidence for pre-colonial maize agriculture and animal management in the Bolivian Amazon. Nat Hum Behav 9, 464–471 (2024).
Mendoza	LM903B	Llanos de Mojos	Homo sapiens	Hermenegildo et al., 2024	LM903B	8.9	-10.4	3.1	T. Hermenegildo, H. Prümers, C. Jaimes Betancourt, P. Roberts, T. C. O’Connell, Stable isotope evidence for pre-colonial maize agriculture and animal management in the Bolivian Amazon. Nat Hum Behav 9, 464–471 (2024).
Mendoza	LM911	Llanos de Mojos	Homo sapiens	Hermenegildo et al., 2024	LM911	9	-14.1	3.2	T. Hermenegildo, H. Prümers, C. Jaimes Betancourt, P. Roberts, T. C. O’Connell, Stable isotope evidence for pre-colonial maize agriculture and animal management in the Bolivian Amazon. Nat Hum Behav 9, 464–471 (2024).
Palmeiras 1	NA	Xingu	Homo sapiens	Muller et al., 2022		11.3	-16.3	3.3	L. M. Müller, R. Kipnis, M. P. Ferreira, S. Marzo, B. Fiedler, M. Lucas, J. Ilgner, H. P. Silva, P. Roberts, Late Holocene dietary and cultural variability on the Xingu River, Amazon Basin: A stable isotopic approach. PLoS One 17, e0271545 (2022).
Palmeiras 1	NA	Xingu	Homo sapiens	Muller et al., 2022		12	-16.7	3.5	L. M. Müller, R. Kipnis, M. P. Ferreira, S. Marzo, B. Fiedler, M. Lucas, J. Ilgner, H. P. Silva, P. Roberts, Late Holocene dietary and cultural variability on the Xingu River, Amazon Basin: A stable isotopic approach. PLoS One 17, e0271545 (2022).
Palhal 2	NA	Xingu	Homo sapiens	Muller et al., 2022		13.2	-18.2	3.2	L. M. Müller, R. Kipnis, M. P. Ferreira, S. Marzo, B. Fiedler, M. Lucas, J. Ilgner, H. P. Silva, P. Roberts, Late Holocene dietary and cultural variability on the Xingu River, Amazon Basin: A stable isotopic approach. PLoS One 17, e0271545 (2022).
Palhal 2	NA	Xingu	Homo sapiens	Muller et al., 2022		12.4	-16	2.9	L. M. Müller, R. Kipnis, M. P. Ferreira, S. Marzo, B. Fiedler, M. Lucas, J. Ilgner, H. P. Silva, P. Roberts, Late Holocene dietary and cultural variability on the Xingu River, Amazon Basin: A stable isotopic approach. PLoS One 17, e0271545 (2022).
Gruta das Caretas	NA	Maracá	Homo sapiens	Hermenegildo et al., 2017		11.5	-18.9	3.3	T. Hermenegildo, T. C. O’Connell, V. L. C. Guapindaia, E. G. Neves, New evidence for subsistence strategies of late pre-colonial societies of the mouth of the Amazon based on carbon and nitrogen isotopic data. Quaternary International 448, 139–149 (2017).
Gruta das Caretas	NA	Maracá	Homo sapiens	Hermenegildo et al., 2017		10.9	-19	3.4	T. Hermenegildo, T. C. O’Connell, V. L. C. Guapindaia, E. G. Neves, New evidence for subsistence strategies of late pre-colonial societies of the mouth of the Amazon based on carbon and nitrogen isotopic data. Quaternary International 448, 139–149 (2017).
Gruta das Caretas	NA	Maracá	Homo sapiens	Hermenegildo et al., 2017		11.3	-18.3	3.5	T. Hermenegildo, T. C. O’Connell, V. L. C. Guapindaia, E. G. Neves, New evidence for subsistence strategies of late pre-colonial societies of the mouth of the Amazon based on carbon and nitrogen isotopic data. Quaternary International 448, 139–149 (2017).
Gruta das Caretas	NA	Maracá	Homo sapiens	Hermenegildo et al., 2017		11.9	-17.8	3.3	T. Hermenegildo, T. C. O’Connell, V. L. C. Guapindaia, E. G. Neves, New evidence for subsistence strategies of late pre-colonial societies of the mouth of the Amazon based on carbon and nitrogen isotopic data. Quaternary International 448, 139–149 (2017).
Gruta das Caretas	NA	Maracá	Homo sapiens	Hermenegildo et al., 2017		11.3	-18.2	3.3	T. Hermenegildo, T. C. O’Connell, V. L. C. Guapindaia, E. G. Neves, New evidence for subsistence strategies of late pre-colonial societies of the mouth of the Amazon based on carbon and nitrogen isotopic data. Quaternary International 448, 139–149 (2017).
Gruta das Caretas	NA	Maracá	Homo sapiens	Hermenegildo et al., 2017		11.9	-18.8	3.6	T. Hermenegildo, T. C. O’Connell, V. L. C. Guapindaia, E. G. Neves, New evidence for subsistence strategies of late pre-colonial societies of the mouth of the Amazon based on carbon and nitrogen isotopic data. Quaternary International 448, 139–149 (2017).
Gruta das Caretas	NA	Maracá	Homo sapiens	Hermenegildo et al., 2017		10.6	-20.6	3.6	T. Hermenegildo, T. C. O’Connell, V. L. C. Guapindaia, E. G. Neves, New evidence for subsistence strategies of late pre-colonial societies of the mouth of the Amazon based on carbon and nitrogen isotopic data. Quaternary International 448, 139–149 (2017).
Gruta das Caretas	NA	Maracá	Homo sapiens	Hermenegildo et al., 2017		11.6	-18.2	3.3	T. Hermenegildo, T. C. O’Connell, V. L. C. Guapindaia, E. G. Neves, New evidence for subsistence strategies of late pre-colonial societies of the mouth of the Amazon based on carbon and nitrogen isotopic data. Quaternary International 448, 139–149 (2017).
Gruta das Caretas	NA	Maracá	Homo sapiens	Hermenegildo et al., 2017		11.9	-18.2	3.3	T. Hermenegildo, T. C. O’Connell, V. L. C. Guapindaia, E. G. Neves, New evidence for subsistence strategies of late pre-colonial societies of the mouth of the Amazon based on carbon and nitrogen isotopic data. Quaternary International 448, 139–149 (2017).
Gruta das Caretas	NA	Maracá	Homo sapiens	Hermenegildo et al., 2017		11.7	-18.2	3.3	T. Hermenegildo, T. C. O’Connell, V. L. C. Guapindaia, E. G. Neves, New evidence for subsistence strategies of late pre-colonial societies of the mouth of the Amazon based on carbon and nitrogen isotopic data. Quaternary International 448, 139–149 (2017).
Gruta das Caretas	NA	Maracá	Homo sapiens	Hermenegildo et al., 2017		12	-18.5	3.5	T. Hermenegildo, T. C. O’Connell, V. L. C. Guapindaia, E. G. Neves, New evidence for subsistence strategies of late pre-colonial societies of the mouth of the Amazon based on carbon and nitrogen isotopic data. Quaternary International 448, 139–149 (2017).
Gruta das Caretas	NA	Maracá	Homo sapiens	Hermenegildo et al., 2017		10.4	-22.1	3.4	T. Hermenegildo, T. C. O’Connell, V. L. C. Guapindaia, E. G. Neves, New evidence for subsistence strategies of late pre-colonial societies of the mouth of the Amazon based on carbon and nitrogen isotopic data. Quaternary International 448, 139–149 (2017).
Gruta das Caretas	NA	Maracá	Homo sapiens	Hermenegildo et al., 2017		11.3	-18.9	3.2	T. Hermenegildo, T. C. O’Connell, V. L. C. Guapindaia, E. G. Neves, New evidence for subsistence strategies of late pre-colonial societies of the mouth of the Amazon based on carbon and nitrogen isotopic data. Quaternary International 448, 139–149 (2017).
Gruta das Caretas	NA	Maracá	Homo sapiens	Hermenegildo et al., 2017		11	-19.6	3.6	T. Hermenegildo, T. C. O’Connell, V. L. C. Guapindaia, E. G. Neves, New evidence for subsistence strategies of late pre-colonial societies of the mouth of the Amazon based on carbon and nitrogen isotopic data. Quaternary International 448, 139–149 (2017).
Gruta das Caretas	NA	Maracá	Homo sapiens	Hermenegildo et al., 2017		11.3	-19	3.6	T. Hermenegildo, T. C. O’Connell, V. L. C. Guapindaia, E. G. Neves, New evidence for subsistence strategies of late pre-colonial societies of the mouth of the Amazon based on carbon and nitrogen isotopic data. Quaternary International 448, 139–149 (2017).
Gruta do Pocinho	NA	Maracá	Homo sapiens	Hermenegildo et al., 2017		11.8	-19.8	3.4	T. Hermenegildo, T. C. O’Connell, V. L. C. Guapindaia, E. G. Neves, New evidence for subsistence strategies of late pre-colonial societies of the mouth of the Amazon based on carbon and nitrogen isotopic data. Quaternary International 448, 139–149 (2017).
Gruta do Pocinho	NA	Maracá	Homo sapiens	Hermenegildo et al., 2017		11.6	-18.4	3.4	T. Hermenegildo, T. C. O’Connell, V. L. C. Guapindaia, E. G. Neves, New evidence for subsistence strategies of late pre-colonial societies of the mouth of the Amazon based on carbon and nitrogen isotopic data. Quaternary International 448, 139–149 (2017).
Unknown	NA	Marajoara	Homo sapiens	Roosevelt, 1991		12.2	-18.1		A. Roosevelt, Moundbuilders of the Amazon: Geophysical Archaeology on Marajo Island, Brazil (Academic Press, San Diego, 1991).
Cachoeira	NA	Marajoara	Homo sapiens	Roosevelt, 1991		10.5	-16.3		A. Roosevelt, Moundbuilders of the Amazon: Geophysical Archaeology on Marajo Island, Brazil (Academic Press, San Diego, 1991).
Teso dos Bichos	NA	Marajoara	Homo sapiens	Roosevelt, 1991		7.6	-14.3		A. Roosevelt, Moundbuilders of the Amazon: Geophysical Archaeology on Marajo Island, Brazil (Academic Press, San Diego, 1991).
Unknown	NA	Marajoara	Homo sapiens	Roosevelt, 1991		9.9	-16.9		A. Roosevelt, Moundbuilders of the Amazon: Geophysical Archaeology on Marajo Island, Brazil (Academic Press, San Diego, 1991).
Unknown	NA	Marajoara	Homo sapiens	Roosevelt, 1991		10.4	-17.8		A. Roosevelt, Moundbuilders of the Amazon: Geophysical Archaeology on Marajo Island, Brazil (Academic Press, San Diego, 1991).
Monte Carmelo	NA	Marajoara	Homo sapiens	Roosevelt, 1991		10.7	-17.9		A. Roosevelt, Moundbuilders of the Amazon: Geophysical Archaeology on Marajo Island, Brazil (Academic Press, San Diego, 1991).
Matinadas	NA	Marajoara	Homo sapiens	Roosevelt, 1991		9.4	-15.8		A. Roosevelt, Moundbuilders of the Amazon: Geophysical Archaeology on Marajo Island, Brazil (Academic Press, San Diego, 1991).
Shahuaya	NA	Ucayali	Homo sapiens	Roosevelt, 1989		7.5	-10.3		A. Roosevelt, Resource Management in Amazonia before the Conquest: Beyond Ethnographic Projection. Advances in Economic Botany 7, 30–62 (1989).
Shahuaya	NA	Ucayali	Homo sapiens	Roosevelt, 1989		8	-11.7		A. Roosevelt, Resource Management in Amazonia before the Conquest: Beyond Ethnographic Projection. Advances in Economic Botany 7, 30–62 (1989).
Shahuaya	NA	Ucayali	Homo sapiens	Roosevelt, 1989		8.7	-11.8		A. Roosevelt, Resource Management in Amazonia before the Conquest: Beyond Ethnographic Projection. Advances in Economic Botany 7, 30–62 (1989).
Shahuaya	NA	Ucayali	Homo sapiens	Roosevelt, 1989		7.9	-12.1		A. Roosevelt, Resource Management in Amazonia before the Conquest: Beyond Ethnographic Projection. Advances in Economic Botany 7, 30–62 (1989).
Shahuaya	NA	Ucayali	Homo sapiens	Roosevelt, 1989		10.8	-11.7		A. Roosevelt, Resource Management in Amazonia before the Conquest: Beyond Ethnographic Projection. Advances in Economic Botany 7, 30–62 (1989).
Nueva Esperanza	NA	Ucayali	Homo sapiens	Roosevelt, 1989		10.1	-14.6		A. Roosevelt, Resource Management in Amazonia before the Conquest: Beyond Ethnographic Projection. Advances in Economic Botany 7, 30–62 (1989).
Olaya	NA	Ucayali	Homo sapiens	Roosevelt, 1989		9	-13.6		A. Roosevelt, Resource Management in Amazonia before the Conquest: Beyond Ethnographic Projection. Advances in Economic Botany 7, 30–62 (1989).
Olaya	NA	Ucayali	Homo sapiens	Roosevelt, 1989		10.9	-15.3		A. Roosevelt, Resource Management in Amazonia before the Conquest: Beyond Ethnographic Projection. Advances in Economic Botany 7, 30–62 (1989).
Olaya	NA	Ucayali	Homo sapiens	Roosevelt, 1989		10.6	-15.4		A. Roosevelt, Resource Management in Amazonia before the Conquest: Beyond Ethnographic Projection. Advances in Economic Botany 7, 30–62 (1989).
Carrazedo	Fauna	Fauna (Xingu)	Dasyprocta	Muller et al., 2022	CAR002	11.24	-20.49	3.3	L. M. Müller, R. Kipnis, M. P. Ferreira, S. Marzo, B. Fiedler, M. Lucas, J. Ilgner, H. P. Silva, P. Roberts, Late Holocene dietary and cultural variability on the Xingu River, Amazon Basin: A stable isotopic approach. PLoS One 17, e0271545 (2022).
Carrazedo	Fauna	Fauna (Xingu)	Dasyprocta	Muller et al., 2022	CAR005	8.38	-21.17	3.2	L. M. Müller, R. Kipnis, M. P. Ferreira, S. Marzo, B. Fiedler, M. Lucas, J. Ilgner, H. P. Silva, P. Roberts, Late Holocene dietary and cultural variability on the Xingu River, Amazon Basin: A stable isotopic approach. PLoS One 17, e0271545 (2022).
Carrazedo	Fauna	Fauna (Xingu)	Cuniculus paca	Muller et al., 2022	CAR007	4.97	-21.99	3.2	L. M. Müller, R. Kipnis, M. P. Ferreira, S. Marzo, B. Fiedler, M. Lucas, J. Ilgner, H. P. Silva, P. Roberts, Late Holocene dietary and cultural variability on the Xingu River, Amazon Basin: A stable isotopic approach. PLoS One 17, e0271545 (2022).
Palhal 2	Fauna	Fauna (Xingu)	Osteichthyes	Muller et al., 2022	PAL019	10.43	-19.7	3.4	L. M. Müller, R. Kipnis, M. P. Ferreira, S. Marzo, B. Fiedler, M. Lucas, J. Ilgner, H. P. Silva, P. Roberts, Late Holocene dietary and cultural variability on the Xingu River, Amazon Basin: A stable isotopic approach. PLoS One 17, e0271545 (2022).
Palhal 2	Fauna	Fauna (Xingu)	Dasypus novemcinctus	Muller et al., 2022	PAL022	12.15	-19.73	3.3	L. M. Müller, R. Kipnis, M. P. Ferreira, S. Marzo, B. Fiedler, M. Lucas, J. Ilgner, H. P. Silva, P. Roberts, Late Holocene dietary and cultural variability on the Xingu River, Amazon Basin: A stable isotopic approach. PLoS One 17, e0271545 (2022).
Palhal 2	Fauna	Fauna (Xingu)	Chelonoidis	Muller et al., 2022	PAL023	11.55	-21.73	3.4	L. M. Müller, R. Kipnis, M. P. Ferreira, S. Marzo, B. Fiedler, M. Lucas, J. Ilgner, H. P. Silva, P. Roberts, Late Holocene dietary and cultural variability on the Xingu River, Amazon Basin: A stable isotopic approach. PLoS One 17, e0271545 (2022).
Palhal 2	Fauna	Fauna (Xingu)	Chelonoidis	Muller et al., 2022	PAL025	11.3	-21.83	3.3	L. M. Müller, R. Kipnis, M. P. Ferreira, S. Marzo, B. Fiedler, M. Lucas, J. Ilgner, H. P. Silva, P. Roberts, Late Holocene dietary and cultural variability on the Xingu River, Amazon Basin: A stable isotopic approach. PLoS One 17, e0271545 (2022).
Palhal 2	Fauna	Fauna (Xingu)	Chelonoidis	Muller et al., 2022	PAL026	11.34	-21.92	3.4	L. M. Müller, R. Kipnis, M. P. Ferreira, S. Marzo, B. Fiedler, M. Lucas, J. Ilgner, H. P. Silva, P. Roberts, Late Holocene dietary and cultural variability on the Xingu River, Amazon Basin: A stable isotopic approach. PLoS One 17, e0271545 (2022).
Palhal 2	Fauna	Fauna (Xingu)	Osteichthyes	Muller et al., 2022	PAL029	10.14	-20.38	3.3	L. M. Müller, R. Kipnis, M. P. Ferreira, S. Marzo, B. Fiedler, M. Lucas, J. Ilgner, H. P. Silva, P. Roberts, Late Holocene dietary and cultural variability on the Xingu River, Amazon Basin: A stable isotopic approach. PLoS One 17, e0271545 (2022).
Palhal 2	Fauna	Fauna (Xingu)	Dasypus novemcinctus	Muller et al., 2022	PAL040	11.27	-20.15	3.4	L. M. Müller, R. Kipnis, M. P. Ferreira, S. Marzo, B. Fiedler, M. Lucas, J. Ilgner, H. P. Silva, P. Roberts, Late Holocene dietary and cultural variability on the Xingu River, Amazon Basin: A stable isotopic approach. PLoS One 17, e0271545 (2022).
Palhal 2	Fauna	Fauna (Xingu)	Bird	Muller et al., 2022	PAL043	12.1	-19.86	3.4	L. M. Müller, R. Kipnis, M. P. Ferreira, S. Marzo, B. Fiedler, M. Lucas, J. Ilgner, H. P. Silva, P. Roberts, Late Holocene dietary and cultural variability on the Xingu River, Amazon Basin: A stable isotopic approach. PLoS One 17, e0271545 (2022).
Palhal 2	Fauna	Fauna (Xingu)	Osteichthyes	Muller et al., 2022	PAL045	10.72	-22.13	3.3	L. M. Müller, R. Kipnis, M. P. Ferreira, S. Marzo, B. Fiedler, M. Lucas, J. Ilgner, H. P. Silva, P. Roberts, Late Holocene dietary and cultural variability on the Xingu River, Amazon Basin: A stable isotopic approach. PLoS One 17, e0271545 (2022).
Palhal 2	Fauna	Fauna (Xingu)	Osteichthyes	Muller et al., 2022	PAL050	8.65	-23.76	3.3	L. M. Müller, R. Kipnis, M. P. Ferreira, S. Marzo, B. Fiedler, M. Lucas, J. Ilgner, H. P. Silva, P. Roberts, Late Holocene dietary and cultural variability on the Xingu River, Amazon Basin: A stable isotopic approach. PLoS One 17, e0271545 (2022).
Palhal 2	Fauna	Fauna (Xingu)	Osteichthyes	Muller et al., 2022	PAL051	10.47	-18.45	3.2	L. M. Müller, R. Kipnis, M. P. Ferreira, S. Marzo, B. Fiedler, M. Lucas, J. Ilgner, H. P. Silva, P. Roberts, Late Holocene dietary and cultural variability on the Xingu River, Amazon Basin: A stable isotopic approach. PLoS One 17, e0271545 (2022).
Palhal 2	Fauna	Fauna (Xingu)	Dasypus novemcinctus	Muller et al., 2022	PAL054	12.09	-19.53	3.3	L. M. Müller, R. Kipnis, M. P. Ferreira, S. Marzo, B. Fiedler, M. Lucas, J. Ilgner, H. P. Silva, P. Roberts, Late Holocene dietary and cultural variability on the Xingu River, Amazon Basin: A stable isotopic approach. PLoS One 17, e0271545 (2022).
Palmeiras	Fauna	Fauna (Xingu)	Chelonoidis	Muller et al., 2022	PAM007	11.47	-22.07	3.4	L. M. Müller, R. Kipnis, M. P. Ferreira, S. Marzo, B. Fiedler, M. Lucas, J. Ilgner, H. P. Silva, P. Roberts, Late Holocene dietary and cultural variability on the Xingu River, Amazon Basin: A stable isotopic approach. PLoS One 17, e0271545 (2022).
Palmeiras	Fauna	Fauna (Xingu)	Testudinata	Muller et al., 2022	PAM015	7.68	-22.7	3.5	L. M. Müller, R. Kipnis, M. P. Ferreira, S. Marzo, B. Fiedler, M. Lucas, J. Ilgner, H. P. Silva, P. Roberts, Late Holocene dietary and cultural variability on the Xingu River, Amazon Basin: A stable isotopic approach. PLoS One 17, e0271545 (2022).
Palmeiras	Fauna	Fauna (Xingu)	Pecari tajacu	Muller et al., 2022	PAM021	10.08	-21.29	3.3	L. M. Müller, R. Kipnis, M. P. Ferreira, S. Marzo, B. Fiedler, M. Lucas, J. Ilgner, H. P. Silva, P. Roberts, Late Holocene dietary and cultural variability on the Xingu River, Amazon Basin: A stable isotopic approach. PLoS One 17, e0271545 (2022).
Palmeiras	Fauna	Fauna (Xingu)	Mazama sp.	Muller et al., 2022	PAM022	8	-21.95	3.4	L. M. Müller, R. Kipnis, M. P. Ferreira, S. Marzo, B. Fiedler, M. Lucas, J. Ilgner, H. P. Silva, P. Roberts, Late Holocene dietary and cultural variability on the Xingu River, Amazon Basin: A stable isotopic approach. PLoS One 17, e0271545 (2022).
Palmeiras	Fauna	Fauna (Xingu)	Cuniculus paca	Muller et al., 2022	PAM025	6.6	-20.38	3.3	L. M. Müller, R. Kipnis, M. P. Ferreira, S. Marzo, B. Fiedler, M. Lucas, J. Ilgner, H. P. Silva, P. Roberts, Late Holocene dietary and cultural variability on the Xingu River, Amazon Basin: A stable isotopic approach. PLoS One 17, e0271545 (2022).
Palmeiras	Fauna	Fauna (Xingu)	Mazama sp.	Muller et al., 2022	PAM032	8.57	-21.65	3.4	L. M. Müller, R. Kipnis, M. P. Ferreira, S. Marzo, B. Fiedler, M. Lucas, J. Ilgner, H. P. Silva, P. Roberts, Late Holocene dietary and cultural variability on the Xingu River, Amazon Basin: A stable isotopic approach. PLoS One 17, e0271545 (2022).
Palmeiras	Fauna	Fauna (Xingu)	Chelonoidis	Muller et al., 2022	PAM034	11.05	-22.5	3.4	L. M. Müller, R. Kipnis, M. P. Ferreira, S. Marzo, B. Fiedler, M. Lucas, J. Ilgner, H. P. Silva, P. Roberts, Late Holocene dietary and cultural variability on the Xingu River, Amazon Basin: A stable isotopic approach. PLoS One 17, e0271545 (2022).
Palmeiras	Fauna	Fauna (Xingu)	Tayassu pecari	Muller et al., 2022	PAM039	9.7	-20.96	3.4	L. M. Müller, R. Kipnis, M. P. Ferreira, S. Marzo, B. Fiedler, M. Lucas, J. Ilgner, H. P. Silva, P. Roberts, Late Holocene dietary and cultural variability on the Xingu River, Amazon Basin: A stable isotopic approach. PLoS One 17, e0271545 (2022).
Palmeiras	Fauna	Fauna (Xingu)	Dasypus novemcinctus	Muller et al., 2022	PAM048	13.22	-19.33	3.3	L. M. Müller, R. Kipnis, M. P. Ferreira, S. Marzo, B. Fiedler, M. Lucas, J. Ilgner, H. P. Silva, P. Roberts, Late Holocene dietary and cultural variability on the Xingu River, Amazon Basin: A stable isotopic approach. PLoS One 17, e0271545 (2022).
Pimental 2	Fauna	Fauna (Xingu)	Testudinata	Muller et al., 2022	PIM 011	7.73	-21.86	3.3	L. M. Müller, R. Kipnis, M. P. Ferreira, S. Marzo, B. Fiedler, M. Lucas, J. Ilgner, H. P. Silva, P. Roberts, Late Holocene dietary and cultural variability on the Xingu River, Amazon Basin: A stable isotopic approach. PLoS One 17, e0271545 (2022).
Pimental 2	Fauna	Fauna (Xingu)	Testudinata	Muller et al., 2022	PIM 016	9.27	-22.04	3.3	L. M. Müller, R. Kipnis, M. P. Ferreira, S. Marzo, B. Fiedler, M. Lucas, J. Ilgner, H. P. Silva, P. Roberts, Late Holocene dietary and cultural variability on the Xingu River, Amazon Basin: A stable isotopic approach. PLoS One 17, e0271545 (2022).
Pimental 2	Fauna	Fauna (Xingu)	Alligatoridae	Muller et al., 2022	PIM 018	9.92	-20.41	3.3	L. M. Müller, R. Kipnis, M. P. Ferreira, S. Marzo, B. Fiedler, M. Lucas, J. Ilgner, H. P. Silva, P. Roberts, Late Holocene dietary and cultural variability on the Xingu River, Amazon Basin: A stable isotopic approach. PLoS One 17, e0271545 (2022).
Pimental 2	Fauna	Fauna (Xingu)	Testudinata	Muller et al., 2022	PIM 020	8.82	-22.04	3.3	L. M. Müller, R. Kipnis, M. P. Ferreira, S. Marzo, B. Fiedler, M. Lucas, J. Ilgner, H. P. Silva, P. Roberts, Late Holocene dietary and cultural variability on the Xingu River, Amazon Basin: A stable isotopic approach. PLoS One 17, e0271545 (2022).
Pimental 2	Fauna	Fauna (Xingu)	Mazama sp.	Muller et al., 2022	PIM 027	8.14	-21.99	3.2	L. M. Müller, R. Kipnis, M. P. Ferreira, S. Marzo, B. Fiedler, M. Lucas, J. Ilgner, H. P. Silva, P. Roberts, Late Holocene dietary and cultural variability on the Xingu River, Amazon Basin: A stable isotopic approach. PLoS One 17, e0271545 (2022).
Pimental 2	Fauna	Fauna (Xingu)	Mazama sp.	Muller et al., 2022	PIM 029	8.19	-20.92	3.3	L. M. Müller, R. Kipnis, M. P. Ferreira, S. Marzo, B. Fiedler, M. Lucas, J. Ilgner, H. P. Silva, P. Roberts, Late Holocene dietary and cultural variability on the Xingu River, Amazon Basin: A stable isotopic approach. PLoS One 17, e0271545 (2022).
Pimental 2	Fauna	Fauna (Xingu)	Hydrochoerus hydrochaeris	Muller et al., 2022	PIM 030	5.12	-18.92	3.3	L. M. Müller, R. Kipnis, M. P. Ferreira, S. Marzo, B. Fiedler, M. Lucas, J. Ilgner, H. P. Silva, P. Roberts, Late Holocene dietary and cultural variability on the Xingu River, Amazon Basin: A stable isotopic approach. PLoS One 17, e0271545 (2022).
Pimental 2	Fauna	Fauna (Xingu)	Tayassuidae	Muller et al., 2022	PIM 031	8.65	-20.72	3.2	L. M. Müller, R. Kipnis, M. P. Ferreira, S. Marzo, B. Fiedler, M. Lucas, J. Ilgner, H. P. Silva, P. Roberts, Late Holocene dietary and cultural variability on the Xingu River, Amazon Basin: A stable isotopic approach. PLoS One 17, e0271545 (2022).
Pimental 2	Fauna	Fauna (Xingu)	Dasypus novemcinctus	Muller et al., 2022	PIM 035	10.09	-19.51	3.3	L. M. Müller, R. Kipnis, M. P. Ferreira, S. Marzo, B. Fiedler, M. Lucas, J. Ilgner, H. P. Silva, P. Roberts, Late Holocene dietary and cultural variability on the Xingu River, Amazon Basin: A stable isotopic approach. PLoS One 17, e0271545 (2022).
Pimental 2	Fauna	Fauna (Xingu)	Testudinata	Muller et al., 2022	PIM001	8.3	-22.2	3.3	L. M. Müller, R. Kipnis, M. P. Ferreira, S. Marzo, B. Fiedler, M. Lucas, J. Ilgner, H. P. Silva, P. Roberts, Late Holocene dietary and cultural variability on the Xingu River, Amazon Basin: A stable isotopic approach. PLoS One 17, e0271545 (2022).
Pimental 2	Fauna	Fauna (Xingu)	Mazama sp.	Muller et al., 2022	PIM003	9.01	-22.03	3.4	L. M. Müller, R. Kipnis, M. P. Ferreira, S. Marzo, B. Fiedler, M. Lucas, J. Ilgner, H. P. Silva, P. Roberts, Late Holocene dietary and cultural variability on the Xingu River, Amazon Basin: A stable isotopic approach. PLoS One 17, e0271545 (2022).
Pimental 2	Fauna	Fauna (Xingu)	Testudinata	Muller et al., 2022	PIM012	9.2	-22.65	3.6	L. M. Müller, R. Kipnis, M. P. Ferreira, S. Marzo, B. Fiedler, M. Lucas, J. Ilgner, H. P. Silva, P. Roberts, Late Holocene dietary and cultural variability on the Xingu River, Amazon Basin: A stable isotopic approach. PLoS One 17, e0271545 (2022).
Pimental 2	Fauna	Fauna (Xingu)	Testudinata	Muller et al., 2022	PIM014	8.85	-22.51	3.4	L. M. Müller, R. Kipnis, M. P. Ferreira, S. Marzo, B. Fiedler, M. Lucas, J. Ilgner, H. P. Silva, P. Roberts, Late Holocene dietary and cultural variability on the Xingu River, Amazon Basin: A stable isotopic approach. PLoS One 17, e0271545 (2022).
Pimental 2	Fauna	Fauna (Xingu)	Hydrochoerus hydrochaeris	Muller et al., 2022	PIM021	4.9	-17.94	3.4	L. M. Müller, R. Kipnis, M. P. Ferreira, S. Marzo, B. Fiedler, M. Lucas, J. Ilgner, H. P. Silva, P. Roberts, Late Holocene dietary and cultural variability on the Xingu River, Amazon Basin: A stable isotopic approach. PLoS One 17, e0271545 (2022).
Pimental 2	Fauna	Fauna (Xingu)	Alligatoridae	Muller et al., 2022	PIM022	10.32	-20.28	3.5	L. M. Müller, R. Kipnis, M. P. Ferreira, S. Marzo, B. Fiedler, M. Lucas, J. Ilgner, H. P. Silva, P. Roberts, Late Holocene dietary and cultural variability on the Xingu River, Amazon Basin: A stable isotopic approach. PLoS One 17, e0271545 (2022).
Pimental 2	Fauna	Fauna (Xingu)	Chelonoidis	Muller et al., 2022	PIM023	8.12	-22.07	3.4	L. M. Müller, R. Kipnis, M. P. Ferreira, S. Marzo, B. Fiedler, M. Lucas, J. Ilgner, H. P. Silva, P. Roberts, Late Holocene dietary and cultural variability on the Xingu River, Amazon Basin: A stable isotopic approach. PLoS One 17, e0271545 (2022).
Pimental 2	Fauna	Fauna (Xingu)	Mazama sp.	Muller et al., 2022	PIM025	8.2	-21.93	3.4	L. M. Müller, R. Kipnis, M. P. Ferreira, S. Marzo, B. Fiedler, M. Lucas, J. Ilgner, H. P. Silva, P. Roberts, Late Holocene dietary and cultural variability on the Xingu River, Amazon Basin: A stable isotopic approach. PLoS One 17, e0271545 (2022).
Pimental 2	Fauna	Fauna (Xingu)	Osteichthyes	Muller et al., 2022	PIM032	9.72	-22.55	3.2	L. M. Müller, R. Kipnis, M. P. Ferreira, S. Marzo, B. Fiedler, M. Lucas, J. Ilgner, H. P. Silva, P. Roberts, Late Holocene dietary and cultural variability on the Xingu River, Amazon Basin: A stable isotopic approach. PLoS One 17, e0271545 (2022).
Pimental 2	Fauna	Fauna (Xingu)	Osteichthyes	Muller et al., 2022	PIM037	8.25	-21.39	3.5	L. M. Müller, R. Kipnis, M. P. Ferreira, S. Marzo, B. Fiedler, M. Lucas, J. Ilgner, H. P. Silva, P. Roberts, Late Holocene dietary and cultural variability on the Xingu River, Amazon Basin: A stable isotopic approach. PLoS One 17, e0271545 (2022).
Pedra do Navio	Fauna	Fauna (Xingu)	Tapirus terrestris	Muller et al., 2022	PNA014	6.71	-22.89	3.4	L. M. Müller, R. Kipnis, M. P. Ferreira, S. Marzo, B. Fiedler, M. Lucas, J. Ilgner, H. P. Silva, P. Roberts, Late Holocene dietary and cultural variability on the Xingu River, Amazon Basin: A stable isotopic approach. PLoS One 17, e0271545 (2022).
Santa Luzia 1	Fauna	Fauna (Xingu)	Tapirus terrestris	Muller et al., 2022	SAL 001	9.74	-23.5	3.3	L. M. Müller, R. Kipnis, M. P. Ferreira, S. Marzo, B. Fiedler, M. Lucas, J. Ilgner, H. P. Silva, P. Roberts, Late Holocene dietary and cultural variability on the Xingu River, Amazon Basin: A stable isotopic approach. PLoS One 17, e0271545 (2022).
Santa Luzia 1	Fauna	Fauna (Xingu)	Mazama sp.	Muller et al., 2022	SAL 002	9.06	-21.53	3.4	L. M. Müller, R. Kipnis, M. P. Ferreira, S. Marzo, B. Fiedler, M. Lucas, J. Ilgner, H. P. Silva, P. Roberts, Late Holocene dietary and cultural variability on the Xingu River, Amazon Basin: A stable isotopic approach. PLoS One 17, e0271545 (2022).
Santa Luzia 1	Fauna	Fauna (Xingu)	Tayassuidae	Muller et al., 2022	SAL 008	7.98	-21.72	3.4	L. M. Müller, R. Kipnis, M. P. Ferreira, S. Marzo, B. Fiedler, M. Lucas, J. Ilgner, H. P. Silva, P. Roberts, Late Holocene dietary and cultural variability on the Xingu River, Amazon Basin: A stable isotopic approach. PLoS One 17, e0271545 (2022).
Santa Luzia 1	Fauna	Fauna (Xingu)	Tapirus terrestris	Muller et al., 2022	SAL 019	9.64	-23.49	3.3	L. M. Müller, R. Kipnis, M. P. Ferreira, S. Marzo, B. Fiedler, M. Lucas, J. Ilgner, H. P. Silva, P. Roberts, Late Holocene dietary and cultural variability on the Xingu River, Amazon Basin: A stable isotopic approach. PLoS One 17, e0271545 (2022).
Santa Luzia 1	Fauna	Fauna (Xingu)	Mazama sp.	Muller et al., 2022	SAL 020	9.05	-22.14	3.4	L. M. Müller, R. Kipnis, M. P. Ferreira, S. Marzo, B. Fiedler, M. Lucas, J. Ilgner, H. P. Silva, P. Roberts, Late Holocene dietary and cultural variability on the Xingu River, Amazon Basin: A stable isotopic approach. PLoS One 17, e0271545 (2022).
Santa Luzia 1	Fauna	Fauna (Xingu)	Tapirus terrestris	Muller et al., 2022	SAL004	9.48	-23.45	3.3	L. M. Müller, R. Kipnis, M. P. Ferreira, S. Marzo, B. Fiedler, M. Lucas, J. Ilgner, H. P. Silva, P. Roberts, Late Holocene dietary and cultural variability on the Xingu River, Amazon Basin: A stable isotopic approach. PLoS One 17, e0271545 (2022).
Santa Luzia 1	Fauna	Fauna (Xingu)	Mazama sp.	Muller et al., 2022	SAL007	8.88	-21.35	3.2	L. M. Müller, R. Kipnis, M. P. Ferreira, S. Marzo, B. Fiedler, M. Lucas, J. Ilgner, H. P. Silva, P. Roberts, Late Holocene dietary and cultural variability on the Xingu River, Amazon Basin: A stable isotopic approach. PLoS One 17, e0271545 (2022).
Santa Luzia 1	Fauna	Fauna (Xingu)	Chelonoidis	Muller et al., 2022	SAL011b	12.86	-23.24	3.4	L. M. Müller, R. Kipnis, M. P. Ferreira, S. Marzo, B. Fiedler, M. Lucas, J. Ilgner, H. P. Silva, P. Roberts, Late Holocene dietary and cultural variability on the Xingu River, Amazon Basin: A stable isotopic approach. PLoS One 17, e0271545 (2022).
Santa Luzia 1	Fauna	Fauna (Xingu)	Chelonoidis	Muller et al., 2022	SAL012	12.78	-23.79	3.6	L. M. Müller, R. Kipnis, M. P. Ferreira, S. Marzo, B. Fiedler, M. Lucas, J. Ilgner, H. P. Silva, P. Roberts, Late Holocene dietary and cultural variability on the Xingu River, Amazon Basin: A stable isotopic approach. PLoS One 17, e0271545 (2022).
Santa Luzia 1	Fauna	Fauna (Xingu)	Chelonoidis	Muller et al., 2022	SAL014	13.22	-22.33	3.4	L. M. Müller, R. Kipnis, M. P. Ferreira, S. Marzo, B. Fiedler, M. Lucas, J. Ilgner, H. P. Silva, P. Roberts, Late Holocene dietary and cultural variability on the Xingu River, Amazon Basin: A stable isotopic approach. PLoS One 17, e0271545 (2022).
Santa Luzia 1	Fauna	Fauna (Xingu)	Tapirus terrestris	Muller et al., 2022	SAL016	7.03	-23.35	3.4	L. M. Müller, R. Kipnis, M. P. Ferreira, S. Marzo, B. Fiedler, M. Lucas, J. Ilgner, H. P. Silva, P. Roberts, Late Holocene dietary and cultural variability on the Xingu River, Amazon Basin: A stable isotopic approach. PLoS One 17, e0271545 (2022).
Santa Luzia 1	Fauna	Fauna (Xingu)	Tapirus terrestris	Muller et al., 2022	SAL018	7.25	-23.3	3.3	L. M. Müller, R. Kipnis, M. P. Ferreira, S. Marzo, B. Fiedler, M. Lucas, J. Ilgner, H. P. Silva, P. Roberts, Late Holocene dietary and cultural variability on the Xingu River, Amazon Basin: A stable isotopic approach. PLoS One 17, e0271545 (2022).
Santa Luzia 1	Fauna	Fauna (Xingu)	Tayassu pecari	Muller et al., 2022	SAL024	8.83	-22	3.3	L. M. Müller, R. Kipnis, M. P. Ferreira, S. Marzo, B. Fiedler, M. Lucas, J. Ilgner, H. P. Silva, P. Roberts, Late Holocene dietary and cultural variability on the Xingu River, Amazon Basin: A stable isotopic approach. PLoS One 17, e0271545 (2022).
Santa Luzia 1	Fauna	Fauna (Xingu)	Priodontes maximus	Muller et al., 2022	SAL029	13.79	-21.27	3.4	L. M. Müller, R. Kipnis, M. P. Ferreira, S. Marzo, B. Fiedler, M. Lucas, J. Ilgner, H. P. Silva, P. Roberts, Late Holocene dietary and cultural variability on the Xingu River, Amazon Basin: A stable isotopic approach. PLoS One 17, e0271545 (2022).
Santa Luzia 1	Fauna	Fauna (Xingu)	Tapirus terrestris	Muller et al., 2022	SAL034	9	-23.08	3.3	L. M. Müller, R. Kipnis, M. P. Ferreira, S. Marzo, B. Fiedler, M. Lucas, J. Ilgner, H. P. Silva, P. Roberts, Late Holocene dietary and cultural variability on the Xingu River, Amazon Basin: A stable isotopic approach. PLoS One 17, e0271545 (2022).
Santa Luzia 1	Fauna	Fauna (Xingu)	Chelonoidis	Muller et al., 2022	SAL035	12.42	-23.23	3.6	L. M. Müller, R. Kipnis, M. P. Ferreira, S. Marzo, B. Fiedler, M. Lucas, J. Ilgner, H. P. Silva, P. Roberts, Late Holocene dietary and cultural variability on the Xingu River, Amazon Basin: A stable isotopic approach. PLoS One 17, e0271545 (2022).
Santa Luzia 1	Fauna	Fauna (Xingu)	Podocnemis	Muller et al., 2022	SAL046	6.9	-22.74	3.3	L. M. Müller, R. Kipnis, M. P. Ferreira, S. Marzo, B. Fiedler, M. Lucas, J. Ilgner, H. P. Silva, P. Roberts, Late Holocene dietary and cultural variability on the Xingu River, Amazon Basin: A stable isotopic approach. PLoS One 17, e0271545 (2022).
Lapa do Santo	Burial 02	Early Holocene (Cerrado)	Homo sapiens	Strauss et al., 2016	unk	5.2	-18.9	3.1	A. Strauss, R. E. Oliveira, X. S. Villagran, D. V. Bernardo, D. C. Salazar-García, M. C. Bissaro, F. Pugliese, T. Hermenegildo, R. Santos, A. Barioni, E. C. de Oliveira, J. C. Moreno de Sousa, K. Jaouen, M. Ernani, M. Hubbe, M. Inglez, M. Gratão, H. Rockwell, M. Machado, G. de Souza, F. Chemale, K. Kawashita, T. C. O’Connell, I. Israde, J. Feathers, C. Campi, M. Richards, J. Wahl, R. Kipnis, A. G…
Lapa do Santo	Burial 04	Early Holocene (Cerrado)	Homo sapiens	Strauss et al., 2016	unk	7.7	-20.3	3.5	A. Strauss, R. E. Oliveira, X. S. Villagran, D. V. Bernardo, D. C. Salazar-García, M. C. Bissaro, F. Pugliese, T. Hermenegildo, R. Santos, A. Barioni, E. C. de Oliveira, J. C. Moreno de Sousa, K. Jaouen, M. Ernani, M. Hubbe, M. Inglez, M. Gratão, H. Rockwell, M. Machado, G. de Souza, F. Chemale, K. Kawashita, T. C. O’Connell, I. Israde, J. Feathers, C. Campi, M. Richards, J. Wahl, R. Kipnis, A. G…
Lapa do Santo	Burial 05	Early Holocene (Cerrado)	Homo sapiens	Strauss et al., 2016	unk	7.2	-19.5	3.2	A. Strauss, R. E. Oliveira, X. S. Villagran, D. V. Bernardo, D. C. Salazar-García, M. C. Bissaro, F. Pugliese, T. Hermenegildo, R. Santos, A. Barioni, E. C. de Oliveira, J. C. Moreno de Sousa, K. Jaouen, M. Ernani, M. Hubbe, M. Inglez, M. Gratão, H. Rockwell, M. Machado, G. de Souza, F. Chemale, K. Kawashita, T. C. O’Connell, I. Israde, J. Feathers, C. Campi, M. Richards, J. Wahl, R. Kipnis, A. G…
Lapa do Santo	Burial 07	Early Holocene (Cerrado)	Homo sapiens	Strauss et al., 2016	unk	8.8	-18.2	3.1	A. Strauss, R. E. Oliveira, X. S. Villagran, D. V. Bernardo, D. C. Salazar-García, M. C. Bissaro, F. Pugliese, T. Hermenegildo, R. Santos, A. Barioni, E. C. de Oliveira, J. C. Moreno de Sousa, K. Jaouen, M. Ernani, M. Hubbe, M. Inglez, M. Gratão, H. Rockwell, M. Machado, G. de Souza, F. Chemale, K. Kawashita, T. C. O’Connell, I. Israde, J. Feathers, C. Campi, M. Richards, J. Wahl, R. Kipnis, A. G…
Lapa do Santo	Burial 21	Early Holocene (Cerrado)	Homo sapiens	Strauss et al., 2016	unk	7	-18.8	3.2	A. Strauss, R. E. Oliveira, X. S. Villagran, D. V. Bernardo, D. C. Salazar-García, M. C. Bissaro, F. Pugliese, T. Hermenegildo, R. Santos, A. Barioni, E. C. de Oliveira, J. C. Moreno de Sousa, K. Jaouen, M. Ernani, M. Hubbe, M. Inglez, M. Gratão, H. Rockwell, M. Machado, G. de Souza, F. Chemale, K. Kawashita, T. C. O’Connell, I. Israde, J. Feathers, C. Campi, M. Richards, J. Wahl, R. Kipnis, A. G…
Lapa do Santo	Burial 26	Early Holocene (Cerrado)	Homo sapiens	Strauss et al., 2016	unk	5.9	-19	3	A. Strauss, R. E. Oliveira, X. S. Villagran, D. V. Bernardo, D. C. Salazar-García, M. C. Bissaro, F. Pugliese, T. Hermenegildo, R. Santos, A. Barioni, E. C. de Oliveira, J. C. Moreno de Sousa, K. Jaouen, M. Ernani, M. Hubbe, M. Inglez, M. Gratão, H. Rockwell, M. Machado, G. de Souza, F. Chemale, K. Kawashita, T. C. O’Connell, I. Israde, J. Feathers, C. Campi, M. Richards, J. Wahl, R. Kipnis, A. G…
Lapa do Santo	Burial 27	Early Holocene (Cerrado)	Homo sapiens	Strauss et al., 2016	unk	6.5	-18.8	3.1	A. Strauss, R. E. Oliveira, X. S. Villagran, D. V. Bernardo, D. C. Salazar-García, M. C. Bissaro, F. Pugliese, T. Hermenegildo, R. Santos, A. Barioni, E. C. de Oliveira, J. C. Moreno de Sousa, K. Jaouen, M. Ernani, M. Hubbe, M. Inglez, M. Gratão, H. Rockwell, M. Machado, G. de Souza, F. Chemale, K. Kawashita, T. C. O’Connell, I. Israde, J. Feathers, C. Campi, M. Richards, J. Wahl, R. Kipnis, A. G…
Lapa do Boquete	Burial 01	Middle Holocene (Cerrado)	Homo sapiens	Hermenegildo, 2009	BqtsepI	4.21	-20.73	3.26	T. Hermenegildo, “Dieta e padrões de subsistência das populações pré-históricas de caçadores-coletores do Brasil Central,” thesis, Universidade de São Paulo, Piracicaba (2009).
Abrigo do Malhador	Burial 01	Middle Holocene (Cerrado)	Homo sapiens	Hermenegildo, 2009	MlhsepI	5.57	-21.82	3.17	T. Hermenegildo, “Dieta e padrões de subsistência das populações pré-históricas de caçadores-coletores do Brasil Central,” thesis, Universidade de São Paulo, Piracicaba (2009).
Abrigo do Malhador	Burial 05	Middle Holocene (Cerrado)	Homo sapiens	Hermenegildo, 2009	MlhsepV	4.16	-23.01	3.22	T. Hermenegildo, “Dieta e padrões de subsistência das populações pré-históricas de caçadores-coletores do Brasil Central,” thesis, Universidade de São Paulo, Piracicaba (2009).
Pedra do Cachorro	Burial 01	Agreste	Homo sapiens	Bastos et al., 2019	unk	12.7	-18.2	2.9	M. Q. R. Bastos, A. Solari, S. F. S. M. Da Silva, G. Martin, Estudo preliminar de dieta à partir 640 de isótopos em grupos caçadores-coletores do agreste pernambucano (Holoceno recente-641 Nordeste do Brasil). FUMDHAMentos XVI, 3–18 (2019).
Pedra do Cachorro	Burial 03	Agreste	Homo sapiens	Bastos et al., 2019	unk	13.2	-18.4	3.2	M. Q. R. Bastos, A. Solari, S. F. S. M. Da Silva, G. Martin, Estudo preliminar de dieta à partir 640 de isótopos em grupos caçadores-coletores do agreste pernambucano (Holoceno recente-641 Nordeste do Brasil). FUMDHAMentos XVI, 3–18 (2019).
Pedra do Tubarão	PT400-87	Agreste	Homo sapiens	Bastos et al., 2019	unk	11.2	-17.5	3.3	M. Q. R. Bastos, A. Solari, S. F. S. M. Da Silva, G. Martin, Estudo preliminar de dieta à partir 640 de isótopos em grupos caçadores-coletores do agreste pernambucano (Holoceno recente-641 Nordeste do Brasil). FUMDHAMentos XVI, 3–18 (2019).
Pedra do Tubarão	PT395-18	Agreste	Homo sapiens	Bastos et al., 2019	unk	10.9	-18.1	3.2	M. Q. R. Bastos, A. Solari, S. F. S. M. Da Silva, G. Martin, Estudo preliminar de dieta à partir 640 de isótopos em grupos caçadores-coletores do agreste pernambucano (Holoceno recente-641 Nordeste do Brasil). FUMDHAMentos XVI, 3–18 (2019).
Pedra do Tubarão	PT443-32	Agreste	Homo sapiens	Bastos et al., 2019	unk	11.3	-18.2	3.3	M. Q. R. Bastos, A. Solari, S. F. S. M. Da Silva, G. Martin, Estudo preliminar de dieta à partir 640 de isótopos em grupos caçadores-coletores do agreste pernambucano (Holoceno recente-641 Nordeste do Brasil). FUMDHAMentos XVI, 3–18 (2019).
Alcobaça	AL.55-1	Agreste	Homo sapiens	Bastos et al., 2019	unk	15.3	-17	3.2	M. Q. R. Bastos, A. Solari, S. F. S. M. Da Silva, G. Martin, Estudo preliminar de dieta à partir 640 de isótopos em grupos caçadores-coletores do agreste pernambucano (Holoceno recente-641 Nordeste do Brasil). FUMDHAMentos XVI, 3–18 (2019).
