# Supplementary material for: Maize-based polyculture, not monoculture, sustained precolonial societies in the Brazilian Cerrado
Source: Sci Adv. 2026 Jul 15;12(29):eaef7066. doi: 10.1126/sciadv.aef7066 (PMC13371897; doi:10.1126/sciadv.aef7066)
Supplement: Supplementary file 2 — Data S1 to S4 [file sciadv.aef7066_data_s1_to_s4.zip › aef7066_data_s4.R]

# Maize-based polyculture, not monoculture, sustained pre-colonial societies in the Brazilian Cerrado

# R scripts used to generate Fig. 2–8

# R packages needed to run the script: `readxl`, `ggplot2`, `scales`, `dplyr`


library(readxl)
library(ggplot2)
library(scales)
library(dplyr)

# Specify the path to the folder containing the files "Supplementary Data S2 Stable isotopes.xlsx" and "Supplementary Data S3 References.xlsx"
folder_path <- "C:/Users/_____/"

# Create the "Figs" output folder if it does not exist. Figures will be saved here.
dir.create(paste0(folder_path, "Figs"), showWarnings = FALSE, recursive = TRUE)

# path Sup. S2 
file_path <- paste0(folder_path, "Supplementary Data S2 Stable isotopes.xlsx")

# path Sup. S3 
file_path_refs <- paste0(folder_path, "Supplementary Data S3 References.xlsx")

# loading data
dataS2_A <- read_excel(file_path, sheet = "D S2_A - Humans")
dataS2_B <- read_excel(file_path, sheet = "D S2_B -  Fauna")
dataS3 <- read_excel(file_path_refs, sheet = "D S3 - Ref")


## script for Fig02

# Filtering only adult individuals
dataS2_A_adults <- dataS2_A %>%
  filter(Subadult == "False")

# Filtering only fauna with collagen data
dataS2_B_with_d13Cco <- dataS2_B %>%
  filter(`δ13Cco (‰) (VPDB)` != "")

# colors for fauna Fig02
colors_fauna <- c(
  "#B0E08A", "#33A029",
  "#FC9A99", "#E4191C",
  "#FDBE71", "#FF8200"
)

# Plot Fig02
ggplot() +
  
  # Humans (adults only)
  geom_point(
    data = dataS2_A_adults,
    aes(x = `δ13Cco (‰) (VPDB)`, y = `δ15N (‰) (AIR)`, color = "Humans"),
    shape = 16, size = 3
  ) +
  
  # Fauna
  geom_point(
    data = dataS2_B_with_d13Cco,
    aes(x = `δ13Cco (‰) (VPDB)`, y = `δ15N (‰) (AIR)`, color = `Common name`),
    shape = 17, size = 3
  ) +
  
  scale_color_manual(
  values = c(
    "Humans" = "#1F78B4",
    setNames(colors_fauna, sort(unique(dataS2_B_with_d13Cco$`Common name`)))
  ),
  breaks = c("Humans", sort(unique(dataS2_B_with_d13Cco$`Common name`)))
  ) +
  
  theme_linedraw() +
  labs(
    x = expression(delta^{13}*C[col]~"(‰)"~"(VPDB)"),
    y = expression(delta^{15}*N~"(‰)"~"(AIR)")
  ) +
  theme(
    text = element_text(family = "sans"),
    panel.grid.major = element_blank(),
    panel.grid.minor = element_blank(),
    legend.box = "horizontal",
    legend.position = c(0.01, 0.99),
    legend.justification = c(0, 1),
    legend.background = element_rect(
      color = NA,
      fill = NA,
      linewidth = 0.3
    ),
    legend.title = element_blank(),
    legend.text = element_text(size = 8),
    axis.title.x = element_text(size = 9),
    axis.title.y = element_text(size = 9),
    axis.text.x = element_text(size = 8),
    axis.text.y = element_text(size = 8),
    legend.key.height = unit(0.6, "lines"),
    legend.spacing.y = unit(0.1, "cm"),
    legend.spacing.x = unit(0.1, "cm")
  ) +
  scale_x_continuous(breaks = breaks_width(1)) +
  scale_y_continuous(breaks = breaks_width(1))
# coord_equal()

# save Fig02  
ggsave(paste0(folder_path, "Figs/Fig02.pdf"),
       width = 14.0 / 2.54,
       height = 8.9 / 2.54,
       units = "in",
       device = cairo_pdf)


## script for Fig03

# Filtering only adult individuals and grouping by Tradition
dataS2_A_adults <- dataS2_A %>%
  filter(Subadult == "False") %>%
  select(group = `Tradition`, value = `δ13Cco (‰) (VPDB)`)

# Grouping the data from the fauna samples
dataS2_B_fauna <- dataS2_B %>%
  mutate(group = "Fauna") %>%
  select(group, value = `δ13Cco (‰) (VPDB)`)

# Combine data 
data_plot <- bind_rows(dataS2_A_adults, dataS2_B_fauna)

# Define category order
order_groups <- c("Aratu", "Una", "Sertão", "No pottery", "Unclear context", "Fauna")
data_plot$group <- factor(data_plot$group, levels = order_groups)

# Custom palette: "Paired" excluding first color 
custom_palette <- brewer_pal(palette = "Paired")(7)[-1]
custom_palette <- setNames(custom_palette, order_groups)

# Plot Fig03
ggplot(data_plot, aes(x = group, y = value, fill = group)) +
  stat_boxplot(geom = "errorbar", width = 0.2, linewidth = 0.1) +
  geom_boxplot(
    width = 0.7,
    outlier.shape = 1,
    outlier.size = 1,
    lwd = 0.3
  ) +
  geom_point(
    position = position_dodge(width = 0.7),
    shape = 1,
    color = "#404040",
    size = 1,
    alpha = 1
  ) +
  scale_fill_manual(values = custom_palette) +
  theme_bw() +
  labs(
    x = NULL,
    y = expression(delta^{13}*C[col]~"(‰)"~"(VPDB)")
  ) +
  # Relabeling "Unclear context" display name to "Unclear (rock shelter)"
  scale_x_discrete(
    labels = c("Unclear context" = "Unclear\n(rock shelter)")
  ) +
  scale_y_continuous(breaks = scales::breaks_width(2)) +
  theme(
    text = element_text(family = "sans"),
    panel.grid.major = element_blank(),
    panel.grid.minor = element_blank(),
    legend.position = "none",
    axis.title.y = element_text(size = 8, margin = margin(r = 0)),
    axis.text.y = element_text(size = 7),
    axis.text.x = element_text(size = 7)
  )

# Save Fig03
ggsave(paste0(folder_path, "Figs/Fig03.pdf"),
       width = 9.0 / 2.54,
       height = 7.5 / 2.54,
       units = "in",
       device = cairo_pdf)


## script for Fig04

# Filtering only adult individuals and grouping by Tradition
dataS2_A_adults <- dataS2_A %>%
  filter(Subadult == "False") %>%
  select(group = `Tradition`, value = `δ15N (‰) (AIR)`)

# Grouping the data from the fauna samples
dataS2_B_fauna <- dataS2_B %>%
  mutate(group = "Fauna") %>%
  select(group, value = `δ15N (‰) (AIR)`)

# Combine data 
data_plot <- bind_rows(dataS2_A_adults, dataS2_B_fauna)

# Define category order 
order_groups <- c("Aratu", "Una", "Sertão", "No pottery", "Unclear context", "Fauna")
data_plot$group <- factor(data_plot$group, levels = order_groups)

# Custom palette: "Paired" excluding first color 
custom_palette <- brewer_pal(palette = "Paired")(7)[-1]
custom_palette <- setNames(custom_palette, order_groups)

# Plot Fig04
ggplot(data_plot, aes(x = group, y = value, fill = group)) +
  stat_boxplot(geom = "errorbar", width = 0.2, linewidth = 0.1) +
  geom_boxplot(
    width = 0.7,
    outlier.shape = 1,
    outlier.size = 1,
    lwd = 0.3
  ) +
  geom_point(
    position = position_dodge(width = 0.7),
    shape = 1,
    color = "#404040",
    size = 1,
    alpha = 1
  ) +
  scale_fill_manual(values = custom_palette) +
  theme_bw() +
  labs(
    x = NULL,
    y = expression(delta^{15}*N~"(‰)"~"(AIR)")
  ) +
  # Relabeling "Unclear context" display name to "Unclear (rock shelter)"
  scale_x_discrete(
    labels = c("Unclear context" = "Unclear\n(rock shelter)")
  ) +
  scale_y_continuous(breaks = scales::breaks_width(2)) +
  theme(
    text = element_text(family = "sans"),
    panel.grid.major = element_blank(),
    panel.grid.minor = element_blank(),
    legend.position = "none",
    axis.title.y = element_text(size = 8, margin = margin(r = 0)),
    axis.text.y = element_text(size = 7),
    axis.text.x = element_text(size = 7)
  )

# Save Fig04
ggsave(paste0(folder_path, "Figs/Fig04.pdf"),
       width = 9.0 / 2.54,
       height = 7.5 / 2.54,
       units = "in",
       device = cairo_pdf)


## script for Fig05

# Filtering only fauna with collagen data
dataS2_B_with_d13Cco <- dataS2_B %>%
  filter(`δ13Cen (‰) (VPDB)` != "")

# colors for fauna 
colors_fauna <- c(
  "#B0E08A", "#33A029",
  "#FC9A99", "#FDBE71",
  "#E4191C", "#FF8200"
)

# Plot Fig05
ggplot() +
  
  # Humans (adults only)
  geom_point(
    data = dataS2_A,
    aes(x = `δ13Cen (‰) (VPDB)`, y = `δ18O (‰) (VPDB)`, color = "Humans"),
    shape = 16, size = 3
  ) +
  
  # Fauna
  geom_point(
    data = dataS2_B_with_d13Cco,
    aes(x = `δ13Cen (‰) (VPDB)`, y = `δ18O (‰) (VPDB)`, color = `Common name`),
    shape = 17, size = 3
  ) +
  
  scale_color_manual(
  values = c(
    "Humans" = "#1F78B4",
    setNames(colors_fauna, sort(unique(dataS2_B_with_d13Cco$`Common name`)))
  ),
  breaks = c("Humans", sort(unique(dataS2_B_with_d13Cco$`Common name`)))
  ) +
  
  theme_linedraw() +
  labs(
    x = expression(delta^{13}*C[en]~"(‰)"~"(VPDB)"),
    y = expression(delta^{18}*O~"(‰)"~"(VPDB)")
  ) +
  theme(
    text = element_text(family = "sans"),
    panel.grid.major = element_blank(),
    panel.grid.minor = element_blank(),
    legend.box = "horizontal",
    legend.position = c(0.01, 0.99),
    legend.justification = c(0, 1),
    legend.background = element_rect(
      color = NA,
      fill = NA,
      linewidth = 0.3
    ),
    legend.title = element_blank(),
    legend.text = element_text(size = 8),
    axis.title.x = element_text(size = 9),
    axis.title.y = element_text(size = 9),
    axis.text.x = element_text(size = 8),
    axis.text.y = element_text(size = 8),
    legend.key.height = unit(0.6, "lines"),
    legend.spacing.y = unit(0.1, "cm"),
    legend.spacing.x = unit(0.1, "cm")
  ) +
  scale_x_continuous(breaks = breaks_width(1), limits = c(-19, -1)) +
  scale_y_continuous(breaks = breaks_width(1), limits = c(-8, 4))
# coord_equal()

# Save Fig05
ggsave(paste0(folder_path, "Figs/Fig05.pdf"),
       width = 14.0/2.54,
       height = 9.3/2.54,
       units = "in",
       device = cairo_pdf)


## scripts for Fig06

# Filtering enamel samples and grouping by Tradition
dataS2_A_d13Cen <- dataS2_A %>%
  filter(`δ13Cen (‰) (VPDB)` != "") %>%
  select(group = `Tradition`, value = `δ13Cen (‰) (VPDB)`)

# Grouping the data from the fauna samples
dataS2_B_fauna <- dataS2_B %>%
  mutate(group = "Fauna") %>%
  select(group, value = `δ13Cen (‰) (VPDB)`)

# Combine data 
data_plot <- bind_rows(dataS2_A_d13Cen, dataS2_B_fauna)

# Define category order 
order_groups <- c("Aratu", "Una", "Sertão", "Unclear context", "Fauna")
data_plot$group <- factor(data_plot$group, levels = order_groups)

# Custom palette: "Paired" excluding first color 
custom_palette <- brewer_pal(palette = "Paired")(7)[-1]
custom_palette <- setNames(custom_palette, order_groups)

# Plot Fig06
ggplot(data_plot, aes(x = group, y = value, fill = group)) +
  stat_boxplot(geom = "errorbar", width = 0.2, linewidth = 0.1) +
  geom_boxplot(
    width = 0.7,
    outlier.shape = 1,
    outlier.size = 1,
    lwd = 0.3
  ) +
  geom_point(
    position = position_dodge(width = 0.7),
    shape = 1,
    color = "#404040",
    size = 1,
    alpha = 1
  ) +
  scale_fill_manual(values = custom_palette) +
  theme_bw() +
  labs(
    x = NULL,
    y = expression(delta^{13}*C[en]~"(‰)"~"(VPDB)")
  ) +
  # Relabeling "Unclear context" display name to "Unclear (rock shelter)"
  scale_x_discrete(
    labels = c("Unclear context" = "Unclear\n(rock shelter)")
  ) +
  scale_y_continuous(breaks = scales::breaks_width(2)) +
  theme(
    text = element_text(family = "sans"),
    panel.grid.major = element_blank(),
    panel.grid.minor = element_blank(),
    legend.position = "none",
    axis.title.y = element_text(size = 8, margin = margin(r = 0)),
    axis.text.y = element_text(size = 7),
    axis.text.x = element_text(size = 7)
  )

# Save Fig06
ggsave(paste0(folder_path, "Figs/Fig06.pdf"),
       width = 9.0/2.54,
       height = 7.5/2.54,
       units = "in",
       device = cairo_pdf)


## scripts for Fig07

# Filtering enamel samples and grouping by Tradition
dataS2_A_d18O <- dataS2_A %>%
  filter(`δ18O (‰) (VPDB)` != "") %>%
  select(group = `Tradition`, value = `δ18O (‰) (VPDB)`)

# Grouping the data from the fauna samples
dataS2_B_fauna <- dataS2_B %>%
  mutate(group = "Fauna") %>%
  select(group, value = `δ18O (‰) (VPDB)`)

# Combine data 
data_plot <- bind_rows(dataS2_A_d18O, dataS2_B_fauna)

# Define category order 
order_groups <- c("Aratu", "Una", "Sertão", "Unclear context", "Fauna")
data_plot$group <- factor(data_plot$group, levels = order_groups)

# Custom palette: "Paired" excluding first color 
custom_palette <- brewer_pal(palette = "Paired")(7)[-1]
custom_palette <- setNames(custom_palette, order_groups)

# Plot Fig07
ggplot(data_plot, aes(x = group, y = value, fill = group)) +
  stat_boxplot(geom = "errorbar", width = 0.2, linewidth = 0.1) +
  geom_boxplot(
    width = 0.7,
    outlier.shape = 1,
    outlier.size = 1,
    lwd = 0.3
  ) +
  geom_point(
    position = position_dodge(width = 0.7),
    shape = 1,
    color = "#404040",
    size = 1,
    alpha = 1
  ) +
  scale_fill_manual(values = custom_palette) +
  theme_bw() +
  labs(
    x = NULL,
    y = expression(delta^{18}*O~"(‰)"~"(VPDB)")
  ) +
  # Relabeling "Unclear context" display name to "Unclear (rock shelter)"
  scale_x_discrete(
    labels = c("Unclear context" = "Unclear\n(rock shelter)")
  ) +
  scale_y_continuous(breaks = scales::breaks_width(2)) +
  theme(
    text = element_text(family = "sans"),
    panel.grid.major = element_blank(),
    panel.grid.minor = element_blank(),
    legend.position = "none",
    axis.title.y = element_text(size = 8, margin = margin(r = 0)),
    axis.text.y = element_text(size = 7),
    axis.text.x = element_text(size = 7)
  )

# Save Fig07
ggsave(paste0(folder_path, "Figs/Fig07.pdf"),
       width = 9.0/2.54,
       height = 7.5/2.54,
       units = "in",
       device = cairo_pdf)


## scripts for Fig08

# Filtering only adult individuals
dataS2_A_adults <- dataS2_A %>%
  filter(Subadult == "False") %>%
  filter(`δ15N (‰) (AIR)` != "") %>%
  filter(`δ13Cco (‰) (VPDB)` != "") %>%
  rename(group = `Tradition`,
	 d15N = `δ15N (‰) (AIR)`, 
         d13C = `δ13Cco (‰) (VPDB)`)

# Grouping the data from the fauna samples
dataS2_B_with_d13Cco <- dataS2_B %>%
  filter(`δ13Cco (‰) (VPDB)` != "") %>%
  mutate(group = "Fauna (Cerrado)") %>%
  select(group, 
         d15N = `δ15N (‰) (AIR)`, 
         d13C = `δ13Cco (‰) (VPDB)`)

# Filtering data from S3
dataS3_refs <- dataS3 %>%
  filter(`δ15N (‰) (AIR)` != "") %>%
  filter(`δ13Cco (‰) (VPDB)` != "") %>%
  rename(group = `Tradition`,
	 d15N = `δ15N (‰) (AIR)`, 
         d13C = `δ13Cco (‰) (VPDB)`)

# Combining all datasets into a single dataframe for plotting
data_plot <- bind_rows(dataS2_A_adults, dataS2_B_with_d13Cco, dataS3_refs)

# Ordering the legend
data_plot$group <- factor(data_plot$group, levels = c(
  "Aratu","Una","Sertão","No pottery","Unclear context","Fauna (Cerrado)", 
  "Early Holocene (Cerrado)","Middle Holocene (Cerrado)","Agreste","Llanos de Mojos","Maracá","Marajoara","Ucayali","Xingu","Fauna (Xingu)"))

# Reordering data so first legend group is plotted last (appears on top)
data_plot <- data_plot %>%
  arrange(desc(group))

# colors for plot
colors_plot <- c(
  "#1F78b4", "#b2df8a", "#33a02c", "#0000CD", "#00CCFF", "#fdbf6f", "#809bce", "#81c5a1", "#e27396", "#d9d9d9", "#b08968", "#a7a7a7", "#7f7f7f", "#D5BF98", "#F0E3CB"
)

# Plot Fig08
ggplot(data_plot, aes(x = d13C, y = d15N, color = group, shape = group)) +
  geom_point(size = 3) +    
  scale_color_manual(
	values = colors_plot,
        # Relabeling "Early Holocene (Cerrado) and Middle Holocene (Cerrado)" display name to "Early Holocene and Middle Holocene"
        labels = c("Early Holocene (Cerrado)" = "Early Holocene", "Middle Holocene (Cerrado)" = "Middle Holocene")
  ) +
  scale_shape_manual(values = c(
    "Aratu" = 16,
    "Una" = 16,
    "Sertão" = 16,
    "No pottery" = 16,
    "Unclear context" = 16,
    "Fauna (Cerrado)" = 17,
    "Early Holocene (Cerrado)" = 15,
    "Middle Holocene (Cerrado)" = 15,
    "Agreste" = 15,
    "Llanos de Mojos" = 1,
    "Maracá" = 10,
    "Marajoara" = 6,
    "Ucayali" = 0,
    "Xingu" = 9,
    "Fauna (Xingu)" = 5
  ),
  	# Relabeling "Early Holocene (Cerrado)" and "Middle Holocene (Cerrado)" display name to "Early Holocene" and "Middle Holocene"
        labels = c("Early Holocene (Cerrado)" = "Early Holocene", "Middle Holocene (Cerrado)" = "Middle Holocene")
  ) +
  guides(
    color = guide_legend(override.aes = list(shape = c(
      16, 16, 16, 16, 16, 17, 15, 15, 15, 1, 10, 6, 0, 9, 5
    )))
  ) +
  
  theme_linedraw() +
  labs(
    x = expression(delta^{13}*C[col]~"(‰)"~"(VPDB)"),
    y = expression(delta^{15}*N~"(‰)"~"(AIR)")
  ) + 
  theme(
    text = element_text(family = "sans"),
    panel.grid.major = element_blank(),
    panel.grid.minor = element_blank(),
    legend.box = "horizontal",
    legend.position = c(0.01, 0.99),
    legend.justification = c(0, 1),
    legend.background = element_rect(
      color = NA,
      fill = NA,
      linewidth = 0.3
    ),
    legend.title = element_blank(),
    #legend and axis text size
    legend.text = element_text(size = 8),
    axis.title.x = element_text(size = 9),
    axis.title.y = element_text(size = 9,margin = margin(r = 0)),  
    axis.text.x = element_text(size = 8),
    axis.text.y = element_text(size = 8),
    legend.key.height = unit(0.8, "lines"),
    legend.key.width = unit(0.3, "lines"),
    legend.spacing.y = unit(0.1, "cm"),
    legend.spacing.x = unit(0.1, "cm")
  ) +
  scale_x_continuous(limits = c(-27, -8), breaks = seq(-27, -8, by = 1)) +
  scale_y_continuous(limits = c(1.5, 15.5), breaks = seq(2, 15, by = 1))

# Save Fig08
ggsave(paste0(folder_path, "Figs/Fig08.pdf"),
       width = 18.4/2.54,
       height = 12/2.54,
       units = "in",
       device = cairo_pdf)
